# Supplementary material for: Mapping the cooperativity pathways in spin crossover complexes
Source: Chem Sci. 2020 Nov 16;12(3):1007–15. doi: 10.1039/d0sc05819j (PMC8179037; doi:10.1039/d0sc05819j)
Supplement: SC-012-D0SC05819J-s001 [file SC-012-D0SC05819J-s001.cif]

#######################################################################
#
#                 Cambridge Crystallographic Data Centre
#                                CCDC 
#
#######################################################################
#
# If this CIF has been generated from an entry in the Cambridge 
# Structural Database, then it will include bibliographic, chemical, 
# crystal, experimental, refinement or atomic coordinate data resulting 
# from the CCDC's data processing and validation procedures.
#
#######################################################################

data_feaza290kd1
_symmetry_cell_setting           monoclinic
_symmetry_space_group_name_H-M   'P 21/c'
_symmetry_Int_Tables_number      14
_space_group_name_Hall           '-P 2ybc'
loop_
_symmetry_equiv_pos_site_id
_symmetry_equiv_pos_as_xyz
1 x,y,z
2 -x,1/2+y,1/2-z
3 -x,-y,-z
4 x,1/2-y,1/2+z
_cell_length_a                   15.1215
_cell_length_b                   14.5537
_cell_length_c                   17.0259
_cell_angle_alpha                90
_cell_angle_beta                 92.957
_cell_angle_gamma                90
_cell_volume                     3741.97
loop_
_atom_site_label
_atom_site_type_symbol
_atom_site_fract_x
_atom_site_fract_y
_atom_site_fract_z
Fe1 Fe 0.292187 0.287659 0.0553483
S1 S 0.18856 0.496403 -0.146643
S2 S 0.436742 0.07271 -0.10658
N1 N 0.171838 0.216 0.0780499
N2 N 0.273682 0.379862 0.160399
C1 C 0.197503 0.385201 0.206702
C2 C 0.4142 0.180703 0.191299
C3 C 0.213503 0.425397 -0.0754974
N3 N 0.327711 0.190501 0.154018
C4 C 0.3446 0.419797 0.1851
C5 C 0.2611 0.152401 0.183001
N4 N 0.415459 0.361001 0.0750975
N5 N 0.343597 0.202698 -0.0272007
C6 C 0.173701 0.1649 0.143602
C7 C 0.0414028 0.402997 0.210601
C8 C 0.116402 0.399397 0.168597
C9 C 0.0481967 0.392498 0.289998
C10 C 0.0943979 0.225297 0.0382986
C11 C 0.482601 0.157802 0.145002
C12 C 0.382302 0.148498 -0.0606002
C13 C 0.129 0.378103 0.328902
C14 C 0.4317 0.200403 0.269902
C15 C 0.424001 0.412397 0.140303
C16 C 0.518999 0.195002 0.300402
N6 N 0.691598 0.153899 0.3427
C17 C 0.962099 0.117901 0.418403
N7 N 0.231099 0.376097 -0.0244012
C18 C 0.099302 0.125597 0.171803
C19 C 0.585503 0.170101 0.253199
N8 N 0.686498 0.162103 0.275501
N9 N -0.0821986 0.395501 0.312799
N10 N -0.0278994 0.402097 0.356503
C20 C 0.0173029 0.186599 0.0628998
C21 C 0.791597 0.143297 0.364601
C22 C 0.567402 0.152497 0.176102
C23 C 0.202903 0.373802 0.286798
C24 C 0.018903 0.137298 0.130299
C25 C 0.859002 0.1611 0.314699
C26 C 0.485603 0.355003 0.0316999
C27 C 0.894998 0.1024 0.4642
C28 C 0.946099 0.1481 0.343999
C29 C -0.1612 0.410102 0.375399
C30 C 0.810003 0.114899 0.438299
C31 C 0.564703 0.398703 0.0522018
C32 C 0.501402 0.455602 0.164798
C33 C -0.314098 0.436501 0.450603
C34 C -0.240498 0.390698 0.337701
C35 C -0.316101 0.403499 0.375699
C36 C -0.234703 0.4573 0.489401
C37 C -0.156999 0.443399 0.450803
C38 C 0.572599 0.448202 0.119501
H1 H -0.093134 0.458887 0.480326
H2 H -0.232672 0.484131 0.549178
H3 H 0.634959 0.481582 0.137115
H4 H 0.620813 0.133973 0.138597
H5 H 0.378476 0.219759 0.307324
H6 H 0.620369 0.393302 0.0143561
H7 H -0.243207 0.365103 0.277518
H8 H -0.0446074 0.195696 0.0282005
H9 H -0.37955 0.387111 0.345811
H10 H 0.480752 0.314229 -0.0219782
H11 H 0.346051 0.45934 0.239449
H12 H 0.103357 0.0857789 0.226022
H13 H 0.909063 0.0789627 0.524294
H14 H 0.0916977 0.265108 -0.0159323
H15 H 1.0299 0.106248 0.440887
H16 H -0.375717 0.446457 0.479897
H17 H 0.111582 0.407807 0.104962
H18 H -0.0415381 0.10754 0.151407
H19 H 0.468972 0.143716 0.0827313
H20 H 0.844601 0.184448 0.254628
H21 H 0.133731 0.370256 0.39259
H22 H 0.269009 0.111154 0.236267
H23 H 0.534278 0.210702 0.362155
H24 H 0.267016 0.36118 0.316957
H25 H 0.756561 0.101885 0.477327
H26 H 0.505651 0.494912 0.219288
H27 H 1.00104 0.162295 0.306901
H28 H -0.0230218 0.414176 0.180548

#END
