# Supplementary material for: Mapping the cooperativity pathways in spin crossover complexes
Source: Chem Sci. 2020 Nov 16;12(3):1007–15. doi: 10.1039/d0sc05819j (PMC8179037; doi:10.1039/d0sc05819j)
Supplement: SC-012-D0SC05819J-s002 [file SC-012-D0SC05819J-s002.mol2]

@<TRIPOS>MOLECULE
feaza290kd1
    79    86     1     0     0
SMALL
NO_CHARGES
****
Generated from the CSD

@<TRIPOS>ATOM
     1 Fe1      4.3697   4.1865   0.9411   Fe        1 RES1   0.0000
     2 S1       2.9801   7.2245  -2.4934   S.2       1 RES1   0.0000
     3 S2       6.6978   1.0582  -1.8122   S.2       1 RES1   0.0000
     4 N1       2.5299   3.1436   1.3271   N.ar      1 RES1   0.0000
     5 N2       3.9976   5.5284   2.7273   N.2       1 RES1   0.0000
     6 C1       2.8050   5.6061   3.5146   C.ar      1 RES1   0.0000
     7 C2       6.0953   2.6299   3.2527   C.ar      1 RES1   0.0000
     8 C3       3.2948   6.1911  -1.2837   C.2       1 RES1   0.0000
     9 N3       4.8202   2.7725   2.6188   N.2       1 RES1   0.0000
    10 C4       5.0483   6.1096   3.1473   C.2       1 RES1   0.0000
    11 C5       3.7875   2.2180   3.1116   C.2       1 RES1   0.0000
    12 N4       6.2164   5.2539   1.2769   N.ar      1 RES1   0.0000
    13 N5       5.2196   2.9500  -0.4625   N.2       1 RES1   0.0000
    14 C6       2.5005   2.3999   2.4417   C.ar      1 RES1   0.0000
    15 C7       0.4411   5.8651   3.5809   C.ar      1 RES1   0.0000
    16 C8       1.6121   5.8127   2.8667   C.ar      1 RES1   0.0000
    17 C9       0.4741   5.7123   4.9309   C.ar      1 RES1   0.0000
    18 C10      1.3938   3.2789   0.6512   C.ar      1 RES1   0.0000
    19 C11      7.1703   2.2966   2.4655   C.ar      1 RES1   0.0000
    20 C12      5.8342   2.1612  -1.0304   C.2       1 RES1   0.0000
    21 C13      1.6618   5.5028   5.5924   C.ar      1 RES1   0.0000
    22 C14      6.2909   2.9166   4.5892   C.ar      1 RES1   0.0000
    23 C15      6.2883   6.0019   2.3856   C.ar      1 RES1   0.0000
    24 C16      7.5842   2.8380   5.1078   C.ar      1 RES1   0.0000
    25 N6      10.1570   2.2398   5.8270   N.2       1 RES1   0.0000
    26 C17     14.1809   1.7159   7.1142   C.ar      1 RES1   0.0000
    27 N7       3.5160   5.4736  -0.4149   N.2       1 RES1   0.0000
    28 C18      1.3507   1.8279   2.9212   C.ar      1 RES1   0.0000
    29 C19      8.6313   2.4756   4.3052   C.ar      1 RES1   0.0000
    30 N8      10.1389   2.3592   4.6844   N.2       1 RES1   0.0000
    31 N9      -1.5177   5.7560   5.3186   N.2       1 RES1   0.0000
    32 N10     -0.7350   5.8520   6.0617   N.2       1 RES1   0.0000
    33 C20      0.2064   2.7157   1.0695   C.ar      1 RES1   0.0000
    34 C21     11.6499   2.0855   6.1994   C.ar      1 RES1   0.0000
    35 C22      8.4253   2.2194   2.9943   C.ar      1 RES1   0.0000
    36 C23      2.8163   5.4402   4.8765   C.ar      1 RES1   0.0000
    37 C24      0.1714   1.9982   2.2155   C.ar      1 RES1   0.0000
    38 C25     12.7130   2.3446   5.3509   C.ar      1 RES1   0.0000
    39 C26      7.3152   5.1666   0.5390   C.ar      1 RES1   0.0000
    40 C27     13.1260   1.4903   7.8929   C.ar      1 RES1   0.0000
    41 C28     14.0043   2.1554   5.8491   C.ar      1 RES1   0.0000
    42 C29     -2.7673   5.9685   6.3830   C.ar      1 RES1   0.0000
    43 C30     11.8635   1.6722   7.4525   C.ar      1 RES1   0.0000
    44 C31      8.4933   5.8026   0.8876   C.ar      1 RES1   0.0000
    45 C32      7.4372   6.6307   2.8021   C.ar      1 RES1   0.0000
    46 C33     -5.1454   6.3527   7.6617   C.ar      1 RES1   0.0000
    47 C34     -3.9333   5.6861   5.7420   C.ar      1 RES1   0.0000
    48 C35     -5.1099   5.8724   6.3881   C.ar      1 RES1   0.0000
    49 C36     -3.9789   6.6554   8.3214   C.ar      1 RES1   0.0000
    50 C37     -2.7700   6.4531   7.6651   C.ar      1 RES1   0.0000
    51 C38      8.5536   6.5230   2.0319   C.ar      1 RES1   0.0000
    52 H1      -1.8302   6.6785   8.1671   H         1 RES1   0.0000
    53 H2      -4.0007   7.0459   9.3378   H         1 RES1   0.0000
    54 H3       9.4811   7.0088   2.3314   H         1 RES1   0.0000
    55 H4       9.2659   1.9498   2.3566   H         1 RES1   0.0000
    56 H5       5.4532   3.1983   5.2255   H         1 RES1   0.0000
    57 H6       9.3683   5.7240   0.2441   H         1 RES1   0.0000
    58 H7      -3.9214   5.3136   4.7187   H         1 RES1   0.0000
    59 H8      -0.6993   2.8481   0.4795   H         1 RES1   0.0000
    60 H9      -6.0431   5.6339   5.8799   H         1 RES1   0.0000
    61 H10      7.2890   4.5732  -0.3737   H         1 RES1   0.0000
    62 H11      5.0225   6.6851   4.0714   H         1 RES1   0.0000
    63 H12      1.3644   1.2484   3.8431   H         1 RES1   0.0000
    64 H13     13.2859   1.1492   8.9147   H         1 RES1   0.0000
    65 H14      1.4006   3.8583  -0.2709   H         1 RES1   0.0000
    66 H15     15.1864   1.5463   7.4965   H         1 RES1   0.0000
    67 H16     -6.1029   6.4976   8.1598   H         1 RES1   0.0000
    68 H17      1.5951   5.9351   1.7847   H         1 RES1   0.0000
    69 H18     -0.7611   1.5651   2.5744   H         1 RES1   0.0000
    70 H19      7.0189   2.0916   1.4067   H         1 RES1   0.0000
    71 H20     12.5480   2.6844   4.3295   H         1 RES1   0.0000
    72 H21      1.6774   5.3886   6.6753   H         1 RES1   0.0000
    73 H22      3.8603   1.6177   4.0173   H         1 RES1   0.0000
    74 H23      7.7610   3.0665   6.1578   H         1 RES1   0.0000
    75 H24      3.7593   5.2565   5.3893   H         1 RES1   0.0000
    76 H25     11.0211   1.4828   8.1161   H         1 RES1   0.0000
    77 H26      7.4536   7.2028   3.7286   H         1 RES1   0.0000
    78 H27     14.8676   2.3620   5.2183   H         1 RES1   0.0000
    79 H28     -0.5067   6.0278   3.0699   H         1 RES1   0.0000
@<TRIPOS>BOND
     1     1     4    1
     2     1     5    1
     3     1     9    1
     4     1    12    1
     5     1    13    1
     6     1    27    1
     7     2     8    2
     8     3    20    2
     9     4    14   ar
    10     4    18   ar
    11     5     6    1
    12     5    10    2
    13     6    16   ar
    14     6    36   ar
    15     7     9    1
    16     7    19   ar
    17     7    22   ar
    18     8    27    2
    19     9    11    2
    20    10    23    1
    21    11    14    1
    22    12    23   ar
    23    12    39   ar
    24    13    20    2
    25    14    28   ar
    26    15    16   ar
    27    15    17   ar
    28    17    21   ar
    29    17    32    1
    30    18    33   ar
    31    19    35   ar
    32    21    36   ar
    33    22    24   ar
    34    23    45   ar
    35    24    29   ar
    36    25    30    2
    37    25    34    1
    38    26    40   ar
    39    26    41   ar
    40    28    37   ar
    41    29    30    1
    42    29    35   ar
    43    31    32    2
    44    31    42    1
    45    33    37   ar
    46    34    38   ar
    47    34    43   ar
    48    38    41   ar
    49    39    44   ar
    50    40    43   ar
    51    42    47   ar
    52    42    50   ar
    53    44    51   ar
    54    45    51   ar
    55    46    48   ar
    56    46    49   ar
    57    47    48   ar
    58    49    50   ar
    59    50    52    1
    60    49    53    1
    61    51    54    1
    62    35    55    1
    63    22    56    1
    64    44    57    1
    65    47    58    1
    66    33    59    1
    67    48    60    1
    68    39    61    1
    69    10    62    1
    70    28    63    1
    71    40    64    1
    72    18    65    1
    73    26    66    1
    74    46    67    1
    75    16    68    1
    76    37    69    1
    77    19    70    1
    78    38    71    1
    79    21    72    1
    80    11    73    1
    81    24    74    1
    82    36    75    1
    83    43    76    1
    84    45    77    1
    85    41    78    1
    86    15    79    1
@<TRIPOS>SUBSTRUCTURE
     1 RES1        1 GROUP             0 ****  ****    0  
@<TRIPOS>CRYSIN
   15.1215   14.5537   17.0259   90.0000   92.9570   90.0000    14     1
