# Supplementary material for: Mapping the cooperativity pathways in spin crossover complexes
Source: Chem Sci. 2020 Nov 16;12(3):1007–15. doi: 10.1039/d0sc05819j (PMC8179037; doi:10.1039/d0sc05819j)
Supplement: SC-012-D0SC05819J-s003 [file SC-012-D0SC05819J-s003.cif]

#######################################################################
#
#                 Cambridge Crystallographic Data Centre
#                                CCDC 
#
#######################################################################
#
# If this CIF has been generated from an entry in the Cambridge 
# Structural Database, then it will include bibliographic, chemical, 
# crystal, experimental, refinement or atomic coordinate data resulting 
# from the CCDC's data processing and validation procedures.
#
#######################################################################

data_XECNAU07
_symmetry_cell_setting           monoclinic
_symmetry_space_group_name_H-M   'P 21/c'
_symmetry_Int_Tables_number      14
_space_group_name_Hall           '-P 2ybc'
loop_
_symmetry_equiv_pos_site_id
_symmetry_equiv_pos_as_xyz
1 x,y,z
2 -x,1/2+y,1/2-z
3 -x,-y,-z
4 x,1/2-y,1/2+z
_cell_length_a                   14.9984(9)
_cell_length_b                   14.3524(10)
_cell_length_c                   16.6350(6)
_cell_angle_alpha                90
_cell_angle_beta                 92.822(3)
_cell_angle_gamma                90
_cell_volume                     3576.56
loop_
_atom_site_label
_atom_site_type_symbol
_atom_site_fract_x
_atom_site_fract_y
_atom_site_fract_z
Fe1 Fe 0.29137(2) 0.28443(3) 0.06835(2)
S1 S 0.19518(4) 0.48753(5) -0.14288(4)
S2 S 0.42163(4) 0.07421(5) -0.10807(4)
N1 N 0.17759(13) 0.21989(14) 0.08001(13)
N2 N 0.27123(13) 0.37421(15) 0.15595(12)
C1 C 0.19361(16) 0.38080(17) 0.20316(17)
C2 C 0.41729(16) 0.18543(18) 0.18918(17)
C3 C 0.22307(16) 0.4170(2) -0.06817(18)
N3 N 0.32799(13) 0.19621(14) 0.15473(12)
C4 C 0.34043(17) 0.42215(19) 0.17902(16)
H1 H 0.3400 0.4625 0.2243
C5 C 0.26337(17) 0.15176(19) 0.18601(15)
H2 H 0.2725 0.1134 0.2322
N4 N 0.40678(13) 0.35075(15) 0.07079(13)
N5 N 0.32789(14) 0.19782(17) -0.01300(14)
C6 C 0.17589(16) 0.16398(18) 0.14615(15)
C7 C 0.03616(17) 0.40185(18) 0.20877(19)
H3 H -0.0207 0.4128 0.1827
C8 C 0.11106(16) 0.39707(18) 0.16444(16)
H4 H 0.1063 0.4049 0.1077
C9 C 0.04385(17) 0.39069(18) 0.29170(19)
C10 C 0.10200(17) 0.22848(19) 0.03479(16)
H5 H 0.1025 0.2651 -0.0127
C11 C 0.48374(17) 0.15779(19) 0.13891(16)
H6 H 0.4693 0.1428 0.0842
C12 C 0.36588(16) 0.1463(2) -0.05317(16)
C13 C 0.12629(18) 0.3757(2) 0.32965(17)
H7 H 0.1315 0.3695 0.3866
C14 C 0.43797(17) 0.20757(18) 0.26883(17)
H8 H 0.3924 0.2270 0.3028
C15 C 0.41896(16) 0.4115(2) 0.13245(17)
C16 C 0.52571(17) 0.20127(19) 0.29894(17)
H9 H 0.5404 0.2163 0.3536
N6 N 0.70006(13) 0.15436(16) 0.34714(16)
C17 C 0.96946(17) 0.11437(19) 0.41881(18)
H10 H 1.0298 0.1025 0.4356
N7 N 0.24329(13) 0.36809(17) -0.01431(14)
C18 C 0.09866(16) 0.12157(19) 0.16960(16)
H11 H 0.0992 0.0848 0.2171
C19 C 0.59197(16) 0.17287(19) 0.24891(17)
N8 N 0.68474(13) 0.16298(15) 0.27269(15)
N9 N -0.10262(16) 0.39271(16) 0.30783(14)
N10 N -0.02965(16) 0.39808(16) 0.34559(14)
C20 C 0.02297(17) 0.1863(2) 0.05416(17)
H12 H -0.0293 0.1939 0.0202
C21 C 0.79391(16) 0.14388(19) 0.36904(17)
C22 C 0.57102(17) 0.15239(19) 0.16930(17)
H13 H 0.6169 0.1344 0.1351
C23 C 0.20091(17) 0.36962(19) 0.28550(19)
H14 H 0.2575 0.3577 0.3116
C24 C 0.02061(17) 0.1335(2) 0.12289(17)
H15 H -0.0335 0.1056 0.1380
C25 C 0.86108(17) 0.16310(19) 0.31658(17)
H16 H 0.8468 0.1859 0.2639
C26 C 0.47374(18) 0.3404(2) 0.02159(17)
H17 H 0.4657 0.2996 -0.0232
C27 C 0.90251(18) 0.0976(2) 0.47054(17)
H18 H 0.9167 0.0751 0.5233
C28 C 0.94905(17) 0.1484(2) 0.34264(18)
H19 H 0.9957 0.1619 0.3078
C29 C -0.17882(19) 0.4059(2) 0.3585(2)
C30 C 0.81460(17) 0.11359(19) 0.44562(17)
H20 H 0.7684 0.1035 0.4818
C31 C 0.55389(18) 0.3863(2) 0.0330(2)
H21 H 0.5996 0.3775 -0.0038
C32 C 0.49845(17) 0.4584(2) 0.14845(17)
H22 H 0.5054 0.4990 0.1934
C33 C -0.33068(19) 0.4352(2) 0.4404(2)
H23 H -0.3837 0.4450 0.4682
C34 C -0.26005(19) 0.3911(2) 0.32044(18)
H24 H -0.2641 0.3710 0.2660
C35 C -0.33628(19) 0.4056(2) 0.3616(2)
H25 H -0.3931 0.3951 0.3354
C36 C -0.24874(19) 0.4507(2) 0.47910(19)
H26 H -0.2452 0.4713 0.5334
C37 C -0.17082(18) 0.4359(2) 0.4381(2)
H27 H -0.1138 0.4461 0.4640
C38 C 0.56774(18) 0.4447(2) 0.0975(2)
H28 H 0.6235 0.4752 0.1071

#END
