# Supplementary material for: Mapping the cooperativity pathways in spin crossover complexes
Source: Chem Sci. 2020 Nov 16;12(3):1007–15. doi: 10.1039/d0sc05819j (PMC8179037; doi:10.1039/d0sc05819j)
Supplement: SC-012-D0SC05819J-s004 [file SC-012-D0SC05819J-s004.mol2]

@<TRIPOS>MOLECULE
XECNAU07
    79    86     1     0     0
SMALL
NO_CHARGES
****
Generated from the CSD

@<TRIPOS>ATOM
     1 Fe1      4.3141   4.0823   1.1356   Fe        1 RES1   0.0000
     2 S1       3.0444   6.9972  -2.3739   S.2       1 RES1   0.0000
     3 S2       6.4123   1.0651  -1.7956   S.2       1 RES1   0.0000
     4 N1       2.5980   3.1559   1.3294   N.ar      1 RES1   0.0000
     5 N2       3.9403   5.3708   2.5911   N.2       1 RES1   0.0000
     6 C1       2.7375   5.4654   3.3755   C.ar      1 RES1   0.0000
     7 C2       6.1037   2.6614   3.1432   C.ar      1 RES1   0.0000
     8 C3       3.4015   5.9850  -1.1326   C.2       1 RES1   0.0000
     9 N3       4.7926   2.8161   2.5708   N.2       1 RES1   0.0000
    10 C4       4.9593   6.0589   2.9744   C.2       1 RES1   0.0000
    11 H1       4.9158   6.6380   3.7267   H         1 RES1   0.0000
    12 C5       3.7978   2.1781   3.0905   C.2       1 RES1   0.0000
    13 H2       3.8969   1.6276   3.8580   H         1 RES1   0.0000
    14 N4       6.0431   5.0341   1.1762   N.ar      1 RES1   0.0000
    15 N5       4.9285   2.8392  -0.2160   N.2       1 RES1   0.0000
    16 C6       2.5184   2.3535   2.4283   C.ar      1 RES1   0.0000
    17 C7       0.3714   5.7675   3.4687   C.ar      1 RES1   0.0000
    18 H3      -0.4601   5.9247   3.0355   H         1 RES1   0.0000
    19 C8       1.5310   5.6989   2.7321   C.ar      1 RES1   0.0000
    20 H4       1.5061   5.8113   1.7894   H         1 RES1   0.0000
    21 C9       0.4188   5.6073   4.8465   C.ar      1 RES1   0.0000
    22 C10      1.5013   3.2792   0.5780   C.ar      1 RES1   0.0000
    23 H5       1.5477   3.8048  -0.2110   H         1 RES1   0.0000
    24 C11      7.1416   2.2647   2.3080   C.ar      1 RES1   0.0000
    25 H6       6.9698   2.0495   1.3990   H         1 RES1   0.0000
    26 C12      5.5312   2.0998  -0.8834   C.2       1 RES1   0.0000
    27 C13      1.6242   5.3922   5.4771   C.ar      1 RES1   0.0000
    28 H7       1.6557   5.3032   6.4233   H         1 RES1   0.0000
    29 C14      6.3487   2.9791   4.4666   C.ar      1 RES1   0.0000
    30 H8       5.6374   3.2580   5.0310   H         1 RES1   0.0000
    31 C15      6.1753   5.9060   2.2006   C.ar      1 RES1   0.0000
    32 C16      7.6400   2.8887   4.9668   C.ar      1 RES1   0.0000
    33 H9       7.8155   3.1044   5.8750   H         1 RES1   0.0000
    34 N6      10.2155   2.2154   5.7677   N.2       1 RES1   0.0000
    35 C17     14.1973   1.6415   6.9585   C.ar      1 RES1   0.0000
    36 H10     15.0886   1.4711   7.2374   H         1 RES1   0.0000
    37 N7       3.6607   5.2830  -0.2378   N.2       1 RES1   0.0000
    38 C18      1.3408   1.7448   2.8179   C.ar      1 RES1   0.0000
    39 H11      1.3100   1.2171   3.6071   H         1 RES1   0.0000
    40 C19      8.6747   2.4811   4.1356   C.ar      1 RES1   0.0000
    41 N8      10.0467   2.3392   4.5307   N.2       1 RES1   0.0000
    42 N9      -1.7912   5.6363   5.1145   N.2       1 RES1   0.0000
    43 N10     -0.7277   5.7134   5.7419   N.2       1 RES1   0.0000
    44 C20      0.3002   2.6739   0.8999   C.ar      1 RES1   0.0000
    45 H12     -0.4560   2.7829   0.3356   H         1 RES1   0.0000
    46 C21     11.6051   2.0650   6.1315   C.ar      1 RES1   0.0000
    47 C22      8.4257   2.1872   2.8129   C.ar      1 RES1   0.0000
    48 H13      9.1419   1.9290   2.2447   H         1 RES1   0.0000
    49 C23      2.7795   5.3049   4.7435   C.ar      1 RES1   0.0000
    50 H14      3.6069   5.1339   5.1772   H         1 RES1   0.0000
    51 C24      0.2085   1.9160   2.0418   C.ar      1 RES1   0.0000
    52 H15     -0.6155   1.5156   2.2928   H         1 RES1   0.0000
    53 C25     12.6555   2.3409   5.2599   C.ar      1 RES1   0.0000
    54 H16     12.4845   2.6681   4.3847   H         1 RES1   0.0000
    55 C26      7.0877   4.8856   0.3587   C.ar      1 RES1   0.0000
    56 H17      7.0038   4.3000  -0.3855   H         1 RES1   0.0000
    57 C27     13.1508   1.4008   7.8179   C.ar      1 RES1   0.0000
    58 H18     13.3205   1.0779   8.6945   H         1 RES1   0.0000
    59 C28     13.9536   2.1299   5.6929   C.ar      1 RES1   0.0000
    60 H19     14.6818   2.3237   5.1140   H         1 RES1   0.0000
    61 C29     -2.9756   5.8256   5.9564   C.ar      1 RES1   0.0000
    62 C30     11.8527   1.6303   7.4039   C.ar      1 RES1   0.0000
    63 H20     11.1302   1.4855   8.0050   H         1 RES1   0.0000
    64 C31      8.2804   5.5443   0.5483   C.ar      1 RES1   0.0000
    65 H21      8.9962   5.4180  -0.0631   H         1 RES1   0.0000
    66 C32      7.3544   6.5791   2.4665   C.ar      1 RES1   0.0000
    67 H22      7.4218   7.1618   3.2133   H         1 RES1   0.0000
    68 C33     -5.3204   6.2462   7.3172   C.ar      1 RES1   0.0000
    69 H23     -6.1383   6.3868   7.7791   H         1 RES1   0.0000
    70 C34     -4.1628   5.6132   5.3241   C.ar      1 RES1   0.0000
    71 H24     -4.1789   5.3247   4.4195   H         1 RES1   0.0000
    72 C35     -5.3398   5.8213   6.0079   C.ar      1 RES1   0.0000
    73 H25     -6.1706   5.6706   5.5726   H         1 RES1   0.0000
    74 C36     -4.1231   6.4686   7.9602   C.ar      1 RES1   0.0000
    75 H26     -4.1145   6.7643   8.8623   H         1 RES1   0.0000
    76 C37     -2.9208   6.2562   7.2790   C.ar      1 RES1   0.0000
    77 H27     -2.0868   6.4026   7.7093   H         1 RES1   0.0000
    78 C38      8.4353   6.3825   1.6199   C.ar      1 RES1   0.0000
    79 H28      9.2638   6.8203   1.7794   H         1 RES1   0.0000
@<TRIPOS>BOND
     1     1     4    1
     2     1     5    1
     3     1     9    1
     4     1    14    1
     5     1    15    1
     6     1    37    1
     7     2     8    2
     8     3    26    2
     9     4    16   ar
    10     4    22   ar
    11     5     6    1
    12     5    10    2
    13     6    19   ar
    14     6    49   ar
    15     7     9    1
    16     7    24   ar
    17     7    29   ar
    18     8    37    2
    19     9    12    2
    20    10    11    1
    21    10    31    1
    22    12    13    1
    23    12    16    1
    24    14    31   ar
    25    14    55   ar
    26    15    26    2
    27    16    38   ar
    28    17    18    1
    29    17    19   ar
    30    17    21   ar
    31    19    20    1
    32    21    27   ar
    33    21    43    1
    34    22    23    1
    35    22    44   ar
    36    24    25    1
    37    24    47   ar
    38    27    28    1
    39    27    49   ar
    40    29    30    1
    41    29    32   ar
    42    31    66   ar
    43    32    33    1
    44    32    40   ar
    45    34    41    2
    46    34    46    1
    47    35    36    1
    48    35    57   ar
    49    35    59   ar
    50    38    39    1
    51    38    51   ar
    52    40    41    1
    53    40    47   ar
    54    42    43    2
    55    42    61    1
    56    44    45    1
    57    44    51   ar
    58    46    53   ar
    59    46    62   ar
    60    47    48    1
    61    49    50    1
    62    51    52    1
    63    53    54    1
    64    53    59   ar
    65    55    56    1
    66    55    64   ar
    67    57    58    1
    68    57    62   ar
    69    59    60    1
    70    61    70   ar
    71    61    76   ar
    72    62    63    1
    73    64    65    1
    74    64    78   ar
    75    66    67    1
    76    66    78   ar
    77    68    69    1
    78    68    72   ar
    79    68    74   ar
    80    70    71    1
    81    70    72   ar
    82    72    73    1
    83    74    75    1
    84    74    76   ar
    85    76    77    1
    86    78    79    1
@<TRIPOS>SUBSTRUCTURE
     1 RES1        1 GROUP             0 ****  ****    0  
@<TRIPOS>CRYSIN
   14.9984   14.3524   16.6350   90.0000   92.8220   90.0000    14     1
