# Supplementary material for: Mapping the cooperativity pathways in spin crossover complexes
Source: Chem Sci. 2020 Nov 16;12(3):1007–15. doi: 10.1039/d0sc05819j (PMC8179037; doi:10.1039/d0sc05819j)
Supplement: SC-012-D0SC05819J-s005 [file SC-012-D0SC05819J-s005.cif]

#######################################################################
#
#                 Cambridge Crystallographic Data Centre
#                                CCDC 
#
#######################################################################
#
# If this CIF has been generated from an entry in the Cambridge 
# Structural Database, then it will include bibliographic, chemical, 
# crystal, experimental, refinement or atomic coordinate data resulting 
# from the CCDC's data processing and validation procedures.
#
#######################################################################

data_RONPIT01
_symmetry_cell_setting           monoclinic
_symmetry_space_group_name_H-M   'P 21/c'
_symmetry_Int_Tables_number      14
_space_group_name_Hall           '-P 2ybc'
loop_
_symmetry_equiv_pos_site_id
_symmetry_equiv_pos_as_xyz
1 x,y,z
2 -x,1/2+y,1/2-z
3 -x,-y,-z
4 x,1/2-y,1/2+z
_cell_length_a                   12.949(7)
_cell_length_b                   15.183(2)
_cell_length_c                   17.609(5)
_cell_angle_alpha                90
_cell_angle_beta                 90
_cell_angle_gamma                90
_cell_volume                     3462.01
loop_
_atom_site_label
_atom_site_type_symbol
_atom_site_fract_x
_atom_site_fract_y
_atom_site_fract_z
Fe1 Fe 0.7500(1) 0.2500(1) 0.0761(1)
S1 S 0.5917(2) 0.4425(2) -0.1043(2)
N1 N 0.7580(8) 0.1564(5) 0.1750(4)
N2 N 0.5889(6) 0.2028(5) 0.0940(5)
N3 N 0.6993(6) 0.3377(6) -0.0034(5)
C1 C 0.5778(10) 0.1507(7) 0.1562(6)
C2 C 0.8453(9) 0.1388(7) 0.2207(7)
C3 C 0.6748(9) 0.1285(7) 0.1994(6)
C4 C 1.0251(8) 0.1061(6) 0.2282(6)
C5 C 0.9381(9) 0.1169(6) 0.1857(6)
C6 C 1.1194(9) 0.1015(7) 0.3528(7)
C7 C 0.8399(8) 0.1491(7) 0.2992(6)
C8 C 1.0249(9) 0.1159(6) 0.3071(6)
C9 C 0.5066(9) 0.2266(7) 0.0534(6)
C10 C 1.2051(9) 0.0411(7) 0.4623(6)
C11 C 0.4080(9) 0.2008(7) 0.0718(6)
C12 C 0.3937(9) 0.1475(8) 0.1341(7)
C13 C 1.3007(9) 0.1201(8) 0.3674(7)
C14 C 1.1162(8) 0.0566(7) 0.4209(6)
C15 C 0.6553(8) 0.3817(7) -0.0443(6)
C16 C 1.2972(9) 0.0737(8) 0.4347(7)
C17 C 1.2122(9) 0.1340(7) 0.3250(7)
C18 C 0.9288(9) 0.1371(6) 0.3407(5)
C19 C 0.4783(9) 0.1227(7) 0.1771(7)
H1 H 0.613 0.096 0.230
H2 H 1.097 0.089 0.200
H3 H 0.941 0.109 0.125
H4 H 0.768 0.166 0.327
H5 H 0.518 0.268 0.004
H6 H 1.202 0.004 0.515
H7 H 0.343 0.222 0.038
H8 H 0.317 0.125 0.149
H9 H 1.374 0.146 0.348
H10 H 1.043 0.033 0.442
H11 H 1.367 0.063 0.466
H12 H 1.215 0.169 0.272
H13 H 0.925 0.144 0.402
H14 H 0.468 0.082 0.227
N1A N 0.7420(8) 0.3436(5) 0.1750(4)
C2A C 0.6547(9) 0.3612(7) 0.2207(7)
C5A C 0.5619(9) 0.3831(6) 0.1857(6)
C4A C 0.4749(8) 0.3939(6) 0.2282(6)
C8A C 0.4751(9) 0.3841(6) 0.3071(6)
C6A C 0.3806(9) 0.3985(7) 0.3528(7)
C14A C 0.3838(8) 0.4434(7) 0.4209(6)
C10A C 0.2949(9) 0.4589(7) 0.4623(6)
C16A C 0.2028(9) 0.4263(8) 0.4347(7)
C13A C 0.1993(9) 0.3799(8) 0.3674(7)
C17A C 0.2878(9) 0.3660(7) 0.3250(7)
H12A H 0.285 0.331 0.272
H9A H 0.126 0.354 0.348
H11A H 0.133 0.437 0.466
H6A H 0.298 0.496 0.515
H10A H 0.457 0.467 0.442
C18A C 0.5712(9) 0.3629(6) 0.3407(5)
C7A C 0.6601(8) 0.3509(7) 0.2992(6)
H4A H 0.732 0.334 0.327
H13A H 0.575 0.356 0.402
H2A H 0.403 0.411 0.200
H3A H 0.559 0.391 0.125
C3A C 0.8252(9) 0.3715(7) 0.1994(6)
C1A C 0.9222(10) 0.3493(7) 0.1562(6)
N2A N 0.9111(6) 0.2972(5) 0.0940(5)
N3A N 0.8007(6) 0.1623(6) -0.0034(5)
C15A C 0.8447(8) 0.1183(7) -0.0443(6)
S1A S 0.9083(2) 0.0575(2) -0.1043(2)
C9A C 0.9934(9) 0.2734(7) 0.0534(6)
C11A C 1.0920(9) 0.2992(7) 0.0718(6)
C12A C 1.1063(9) 0.3525(8) 0.1341(7)
C19A C 1.0217(9) 0.3773(7) 0.1771(7)
H14A H 1.032 0.418 0.227
H8A H 1.183 0.375 0.149
H7A H 1.157 0.278 0.038
H5A H 0.982 0.232 0.004
H1A H 0.887 0.404 0.230

#END
