# Supplementary material for: Mapping the cooperativity pathways in spin crossover complexes
Source: Chem Sci. 2020 Nov 16;12(3):1007–15. doi: 10.1039/d0sc05819j (PMC8179037; doi:10.1039/d0sc05819j)
Supplement: SC-012-D0SC05819J-s006 [file SC-012-D0SC05819J-s006.mol2]

@<TRIPOS>MOLECULE
RONPIT01
    75    82     1     0     0
SMALL
NO_CHARGES
****
Generated from the CSD

@<TRIPOS>ATOM
     1 Fe1      9.7118   3.7957   1.3400   Fe        1 RES1   0.0000
     2 S1       7.6619   6.7185  -1.8366   S.2       1 RES1   0.0000
     3 N1       9.8153   2.3746   3.0816   N.2       1 RES1   0.0000
     4 N2       7.6257   3.0791   1.6552   N.ar      1 RES1   0.0000
     5 N3       9.0552   5.1273  -0.0599   N.2       1 RES1   0.0000
     6 C1       7.4819   2.2881   2.7505   C.ar      1 RES1   0.0000
     7 C2      10.9458   2.1074   3.8863   C.ar      1 RES1   0.0000
     8 C3       8.7380   1.9510   3.5112   C.2       1 RES1   0.0000
     9 C4      13.2740   1.6109   4.0184   C.ar      1 RES1   0.0000
    10 C5      12.1475   1.7749   3.2700   C.ar      1 RES1   0.0000
    11 C6      14.4951   1.5411   6.2125   C.ar      1 RES1   0.0000
    12 C7      10.8759   2.2638   5.2686   C.ar      1 RES1   0.0000
    13 C8      13.2714   1.7597   5.4077   C.ar      1 RES1   0.0000
    14 C9       6.5600   3.4405   0.9403   C.ar      1 RES1   0.0000
    15 C10     15.6048   0.6240   8.1406   C.ar      1 RES1   0.0000
    16 C11      5.2832   3.0487   1.2643   C.ar      1 RES1   0.0000
    17 C12      5.0980   2.2395   2.3614   C.ar      1 RES1   0.0000
    18 C13     16.8428   1.8235   6.4695   C.ar      1 RES1   0.0000
    19 C14     14.4537   0.8594   7.4116   C.ar      1 RES1   0.0000
    20 C15      8.4855   5.7954  -0.7801   C.2       1 RES1   0.0000
    21 C16     16.7974   1.1190   7.6546   C.ar      1 RES1   0.0000
    22 C17     15.6968   2.0345   5.7229   C.ar      1 RES1   0.0000
    23 C18     12.0270   2.0816   5.9994   C.ar      1 RES1   0.0000
    24 C19      6.1935   1.8630   3.1186   C.ar      1 RES1   0.0000
    25 H1       7.9377   1.4576   4.0501   H         1 RES1   0.0000
    26 H2      14.2051   1.3513   3.5218   H         1 RES1   0.0000
    27 H3      12.1850   1.6549   2.2011   H         1 RES1   0.0000
    28 H4       9.9448   2.5204   5.7581   H         1 RES1   0.0000
    29 H5       6.7076   4.0690   0.0704   H         1 RES1   0.0000
    30 H6      15.5647   0.0607   9.0686   H         1 RES1   0.0000
    31 H7       4.4415   3.3706   0.6691   H         1 RES1   0.0000
    32 H8       4.1048   1.8979   2.6237   H         1 RES1   0.0000
    33 H9      17.7919   2.2167   6.1279   H         1 RES1   0.0000
    34 H10     13.5058   0.5010   7.7832   H         1 RES1   0.0000
    35 H11     17.7013   0.9565   8.2058   H         1 RES1   0.0000
    36 H12     15.7330   2.5659   4.7896   H         1 RES1   0.0000
    37 H13     11.9778   2.1864   7.0788   H         1 RES1   0.0000
    38 H14      6.0601   1.2450   3.9972   H         1 RES1   0.0000
    39 N1A      9.6082   5.2169   3.0816   N.2       1 RES1   0.0000
    40 C2A      8.4777   5.4841   3.8863   C.ar      1 RES1   0.0000
    41 C5A      7.2760   5.8166   3.2700   C.ar      1 RES1   0.0000
    42 C4A      6.1495   5.9806   4.0184   C.ar      1 RES1   0.0000
    43 C8A      6.1521   5.8318   5.4077   C.ar      1 RES1   0.0000
    44 C6A      4.9284   6.0504   6.2125   C.ar      1 RES1   0.0000
    45 C14A     4.9698   6.7321   7.4116   C.ar      1 RES1   0.0000
    46 C10A     3.8187   6.9675   8.1406   C.ar      1 RES1   0.0000
    47 C16A     2.6261   6.4725   7.6546   C.ar      1 RES1   0.0000
    48 C13A     2.5807   5.7680   6.4695   C.ar      1 RES1   0.0000
    49 C17A     3.7267   5.5570   5.7229   C.ar      1 RES1   0.0000
    50 H12A     3.6905   5.0256   4.7896   H         1 RES1   0.0000
    51 H9A      1.6316   5.3748   6.1279   H         1 RES1   0.0000
    52 H11A     1.7222   6.6350   8.2058   H         1 RES1   0.0000
    53 H6A      3.8588   7.5308   9.0686   H         1 RES1   0.0000
    54 H10A     5.9177   7.0905   7.7832   H         1 RES1   0.0000
    55 C18A     7.3965   5.5099   5.9994   C.ar      1 RES1   0.0000
    56 C7A      8.5476   5.3277   5.2686   C.ar      1 RES1   0.0000
    57 H4A      9.4787   5.0711   5.7581   H         1 RES1   0.0000
    58 H13A     7.4457   5.4051   7.0788   H         1 RES1   0.0000
    59 H2A      5.2184   6.2402   3.5218   H         1 RES1   0.0000
    60 H3A      7.2385   5.9366   2.2011   H         1 RES1   0.0000
    61 C3A     10.6855   5.6405   3.5112   C.2       1 RES1   0.0000
    62 C1A     11.9416   5.3034   2.7505   C.ar      1 RES1   0.0000
    63 N2A     11.7978   4.5124   1.6552   N.ar      1 RES1   0.0000
    64 N3A     10.3683   2.4642  -0.0599   N.2       1 RES1   0.0000
    65 C15A    10.9380   1.7961  -0.7801   C.2       1 RES1   0.0000
    66 S1A     11.7616   0.8730  -1.8366   S.2       1 RES1   0.0000
    67 C9A     12.8635   4.1510   0.9403   C.ar      1 RES1   0.0000
    68 C11A    14.1403   4.5428   1.2643   C.ar      1 RES1   0.0000
    69 C12A    14.3255   5.3520   2.3614   C.ar      1 RES1   0.0000
    70 C19A    13.2300   5.7285   3.1186   C.ar      1 RES1   0.0000
    71 H14A    13.3634   6.3465   3.9972   H         1 RES1   0.0000
    72 H8A     15.3187   5.6936   2.6237   H         1 RES1   0.0000
    73 H7A     14.9820   4.2209   0.6691   H         1 RES1   0.0000
    74 H5A     12.7159   3.5225   0.0704   H         1 RES1   0.0000
    75 H1A     11.4858   6.1339   4.0501   H         1 RES1   0.0000
@<TRIPOS>BOND
     1     1     3    1
     2     1     4    1
     3     1     5    1
     4     1    39    1
     5     1    63    1
     6     1    64    1
     7     2    20    2
     8     3     7    1
     9     3     8    2
    10     4     6   ar
    11     4    14   ar
    12     5    20    2
    13     6     8    1
    14     6    24   ar
    15     7    10   ar
    16     7    12   ar
    17     8    25    1
    18     9    10   ar
    19     9    13   ar
    20     9    26    1
    21    10    27    1
    22    11    13    1
    23    11    19   ar
    24    11    22   ar
    25    12    23   ar
    26    12    28    1
    27    13    23   ar
    28    14    16   ar
    29    14    29    1
    30    15    19   ar
    31    15    21   ar
    32    15    30    1
    33    16    17   ar
    34    16    31    1
    35    17    24   ar
    36    17    32    1
    37    18    21   ar
    38    18    22   ar
    39    18    33    1
    40    19    34    1
    41    21    35    1
    42    22    36    1
    43    23    37    1
    44    24    38    1
    45    39    40    1
    46    39    61    2
    47    40    41   ar
    48    40    56   ar
    49    41    42   ar
    50    41    60    1
    51    42    43   ar
    52    42    59    1
    53    43    44    1
    54    43    55   ar
    55    44    45   ar
    56    44    49   ar
    57    45    46   ar
    58    45    54    1
    59    46    47   ar
    60    46    53    1
    61    47    48   ar
    62    47    52    1
    63    48    49   ar
    64    48    51    1
    65    49    50    1
    66    55    56   ar
    67    55    58    1
    68    56    57    1
    69    61    62    1
    70    61    75    1
    71    62    63   ar
    72    62    70   ar
    73    63    67   ar
    74    64    65    2
    75    65    66    2
    76    67    68   ar
    77    67    74    1
    78    68    69   ar
    79    68    73    1
    80    69    70   ar
    81    69    72    1
    82    70    71    1
@<TRIPOS>SUBSTRUCTURE
     1 RES1        1 GROUP             0 ****  ****    0  
@<TRIPOS>CRYSIN
   12.9490   15.1830   17.6090   90.0000   90.0000   90.0000    14     1
