# Supplementary material for: Mapping the cooperativity pathways in spin crossover complexes
Source: Chem Sci. 2020 Nov 16;12(3):1007–15. doi: 10.1039/d0sc05819j (PMC8179037; doi:10.1039/d0sc05819j)
Supplement: SC-012-D0SC05819J-s007 [file SC-012-D0SC05819J-s007.cif]

data_generated_by_bilbao_crystallographic_server

_cell_length_a                   12.3700 
_cell_length_b                   14.7640 
_cell_length_c                   18.2810 
_cell_angle_alpha                90.00 
_cell_angle_beta                 90.00 
_cell_angle_gamma                90.00        
_symmetry_space_group_name_H-M   'P2_1/c' 
_symmetry_Int_Tables_number      14 

loop_
_symmetry_equiv_pos_site_id
_symmetry_equiv_pos_as_xyz
1    'x,y,z'
2    '-x,y+1/2,-z+1/2'
3    '-x,-y,-z'
4    'x,-y+1/2,z+1/2'

loop_
_atom_site_label 
_atom_site_type_symbol 
_atom_site_symmetry_multiplicity 
_atom_site_Wyckoff_symbol 
_atom_site_fract_x 
_atom_site_fract_y 
_atom_site_fract_z 
Fe1   Fe ? 4e     0.75000  0.25000  0.08994
S1     S ? 4e     0.84716  0.06010  0.89229
N1     N ? 4e     0.77460  0.16109  0.16819
N2     N ? 4e     0.60450  0.19717  0.09535
N3     N ? 4e     0.79030  0.16520  0.01372
C1     C ? 4e     0.87300  0.15060  0.20928
C2     C ? 4e     0.96720  0.12480  0.17354
H1     H ? 4e     0.96640  0.11250  0.12253
C3     C ? 4e     0.06230  0.11710  0.21308
H2     H ? 4e     0.12680  0.10000  0.18844
C4     C ? 4e     0.16680  0.11980  0.33080
C5     C ? 4e     0.59160  0.13460  0.14911
C6     C ? 4e     0.06590  0.13390  0.28822
C7     C ? 4e     0.68990  0.11780  0.18948
H3     H ? 4e     0.69200  0.07690  0.22961
C8     C ? 4e     0.26840  0.13800  0.30090
H4     H ? 4e     0.27370  0.16130  0.25250
C9     C ? 4e     0.81290  0.12230  0.96277
C10    C ? 4e     0.16210  0.08610  0.40180
H5     H ? 4e     0.09380  0.07360  0.42330
C11    C ? 4e     0.87440  0.16860  0.28414
H6     H ? 4e     0.81010  0.18640  0.30857
C12    C ? 4e     0.97030  0.16050  0.32258
H7     H ? 4e     0.97110  0.17320  0.37352
C13    C ? 4e     0.40580  0.11300  0.11880
H8     H ? 4e     0.33800  0.08410  0.12630
C14    C ? 4e     0.51810  0.21690  0.05350
H9     H ? 4e     0.52600  0.25980  0.01510
C15    C ? 4e     0.49380  0.09200  0.16200
H10    H ? 4e     0.48740  0.04870  0.20030
C16    C ? 4e     0.41870  0.17700  0.06420
H11    H ? 4e     0.35910  0.19350  0.03420
C17    C ? 4e     0.35560  0.08870  0.41140
H12    H ? 4e     0.41960  0.07810  0.43880
C18    C ? 4e     0.36210  0.12230  0.34120
H13    H ? 4e     0.43070  0.13480  0.32020
C19    C ? 4e     0.25600  0.07050  0.44160
H14    H ? 4e     0.25150  0.04710  0.49000
N11    N ? 4e     0.72540  0.33891  0.16819
C110   C ? 4e     0.62700  0.34940  0.20928
C21    C ? 4e     0.53280  0.37520  0.17354
H15    H ? 4e     0.53360  0.38750  0.12253
C31    C ? 4e     0.43770  0.38290  0.21308
H21    H ? 4e     0.37320  0.40000  0.18844
C61    C ? 4e     0.43410  0.36610  0.28822
C41    C ? 4e     0.33320  0.38020  0.33080
C81    C ? 4e     0.23160  0.36200  0.30090
H41    H ? 4e     0.22630  0.33870  0.25250
C181   C ? 4e     0.13790  0.37770  0.34120
C171   C ? 4e     0.14440  0.41130  0.41140
H121   H ? 4e     0.08040  0.42190  0.43880
C191   C ? 4e     0.24400  0.42950  0.44160
C101   C ? 4e     0.33790  0.41390  0.40180
H51    H ? 4e     0.40620  0.42640  0.42330
H141   H ? 4e     0.24850  0.45290  0.49000
H131   H ? 4e     0.06930  0.36520  0.32020
C121   C ? 4e     0.52970  0.33950  0.32258
C111   C ? 4e     0.62560  0.33140  0.28414
H61    H ? 4e     0.68990  0.31360  0.30857
H71    H ? 4e     0.52890  0.32680  0.37352
C71    C ? 4e     0.81010  0.38220  0.18948
C51    C ? 4e     0.90840  0.36540  0.14911
N21    N ? 4e     0.89550  0.30283  0.09535
N31    N ? 4e     0.70970  0.33480  0.01372
C91    C ? 4e     0.68710  0.37770  0.96277
S11    S ? 4e     0.65284  0.43990  0.89229
C141   C ? 4e     0.98190  0.28310  0.05350
H91    H ? 4e     0.97400  0.24020  0.01510
C161   C ? 4e     0.08130  0.32300  0.06420
C131   C ? 4e     0.09420  0.38700  0.11880
H81    H ? 4e     0.16200  0.41590  0.12630
C151   C ? 4e     0.00620  0.40800  0.16200
H101   H ? 4e     0.01260  0.45130  0.20030
H111   H ? 4e     0.14090  0.30650  0.03420
H31    H ? 4e     0.80800  0.42310  0.22961
