# Supplementary material for: Mapping the cooperativity pathways in spin crossover complexes
Source: Chem Sci. 2020 Nov 16;12(3):1007–15. doi: 10.1039/d0sc05819j (PMC8179037; doi:10.1039/d0sc05819j)
Supplement: SC-012-D0SC05819J-s008 [file SC-012-D0SC05819J-s008.mol2]

@<TRIPOS>MOLECULE
generated_by_bilbao_crystallographic_server
    75    82     1     0     0
SMALL
NO_CHARGES
****
Generated from the CSD

@<TRIPOS>ATOM
     1 Fe1      9.2775   3.6910   1.6442   Fe        1 RES1   0.0000
     2 N1       9.5818   2.3783   3.0747   N.2       1 RES1   0.0000
     3 N2       7.4777   2.9110   1.7431   N.ar      1 RES1   0.0000
     4 C1      10.7990   2.2235   3.8258   C.ar      1 RES1   0.0000
     5 C2      11.9643   1.8425   3.1725   C.ar      1 RES1   0.0000
     6 H1      11.9544   1.6610   2.2400   H         1 RES1   0.0000
     7 C3      13.1407   1.7289   3.8953   C.ar      1 RES1   0.0000
     8 H2      13.9385   1.4764   3.4449   H         1 RES1   0.0000
     9 C4      14.4333   1.7687   6.0474   C.ar      1 RES1   0.0000
    10 C5       7.3181   1.9872   2.7259   C.ar      1 RES1   0.0000
    11 C6      13.1852   1.9769   5.2689   C.ar      1 RES1   0.0000
    12 C7       8.5341   1.7392   3.4639   C.2       1 RES1   0.0000
    13 H3       8.5600   1.1354   4.1975   H         1 RES1   0.0000
    14 C8      15.6901   2.0374   5.5008   C.ar      1 RES1   0.0000
    15 H4      15.7557   2.3814   4.6160   H         1 RES1   0.0000
    16 C10     14.3752   1.2712   7.3453   C.ar      1 RES1   0.0000
    17 H5      13.5303   1.0866   7.7383   H         1 RES1   0.0000
    18 C11     10.8163   2.4892   5.1944   C.ar      1 RES1   0.0000
    19 H6      10.0209   2.7520   5.6410   H         1 RES1   0.0000
    20 C12     12.0026   2.3696   5.8971   C.ar      1 RES1   0.0000
    21 H7      12.0125   2.5571   6.8283   H         1 RES1   0.0000
    22 C13      5.0197   1.6683   2.1718   C.ar      1 RES1   0.0000
    23 H8       4.1811   1.2417   2.3089   H         1 RES1   0.0000
    24 C14      6.4089   3.2023   0.9780   C.ar      1 RES1   0.0000
    25 H9       6.5066   3.8357   0.2760   H         1 RES1   0.0000
    26 C15      6.1083   1.3583   2.9615   C.ar      1 RES1   0.0000
    27 H10      6.0291   0.7190   3.6617   H         1 RES1   0.0000
    28 C16      5.1793   2.6132   1.1736   C.ar      1 RES1   0.0000
    29 H11      4.4421   2.8568   0.6252   H         1 RES1   0.0000
    30 C17     16.7688   1.3096   7.5208   C.ar      1 RES1   0.0000
    31 H12     17.5605   1.1531   8.0217   H         1 RES1   0.0000
    32 C18     16.8492   1.8056   6.2375   C.ar      1 RES1   0.0000
    33 H13     17.6978   1.9902   5.8536   H         1 RES1   0.0000
    34 C19     15.5367   1.0409   8.0729   C.ar      1 RES1   0.0000
    35 H14     15.4811   0.6954   8.9577   H         1 RES1   0.0000
    36 N11      8.9732   5.0037   3.0747   N.2       1 RES1   0.0000
    37 C110     7.7560   5.1585   3.8258   C.ar      1 RES1   0.0000
    38 C21      6.5907   5.5395   3.1725   C.ar      1 RES1   0.0000
    39 H15      6.6006   5.7210   2.2400   H         1 RES1   0.0000
    40 C31      5.4143   5.6531   3.8953   C.ar      1 RES1   0.0000
    41 H21      4.6165   5.9056   3.4449   H         1 RES1   0.0000
    42 C61      5.3698   5.4051   5.2689   C.ar      1 RES1   0.0000
    43 C41      4.1217   5.6133   6.0474   C.ar      1 RES1   0.0000
    44 C81      2.8649   5.3446   5.5008   C.ar      1 RES1   0.0000
    45 H41      2.7993   5.0006   4.6160   H         1 RES1   0.0000
    46 C181     1.7058   5.5764   6.2375   C.ar      1 RES1   0.0000
    47 C171     1.7862   6.0724   7.5208   C.ar      1 RES1   0.0000
    48 H121     0.9945   6.2289   8.0217   H         1 RES1   0.0000
    49 C191     3.0183   6.3411   8.0729   C.ar      1 RES1   0.0000
    50 C101     4.1798   6.1108   7.3453   C.ar      1 RES1   0.0000
    51 H51      5.0247   6.2954   7.7383   H         1 RES1   0.0000
    52 H141     3.0739   6.6866   8.9577   H         1 RES1   0.0000
    53 H131     0.8572   5.3918   5.8536   H         1 RES1   0.0000
    54 C121     6.5524   5.0124   5.8971   C.ar      1 RES1   0.0000
    55 C111     7.7387   4.8928   5.1944   C.ar      1 RES1   0.0000
    56 H61      8.5341   4.6300   5.6410   H         1 RES1   0.0000
    57 H71      6.5425   4.8249   6.8283   H         1 RES1   0.0000
    58 C71     10.0209   5.6428   3.4639   C.2       1 RES1   0.0000
    59 C51     11.2369   5.3948   2.7259   C.ar      1 RES1   0.0000
    60 N21     11.0773   4.4710   1.7431   N.ar      1 RES1   0.0000
    61 C141    12.1461   4.1797   0.9780   C.ar      1 RES1   0.0000
    62 H91     12.0484   3.5463   0.2760   H         1 RES1   0.0000
    63 C161    13.3757   4.7688   1.1736   C.ar      1 RES1   0.0000
    64 C131    13.5353   5.7137   2.1718   C.ar      1 RES1   0.0000
    65 H81     14.3739   6.1403   2.3089   H         1 RES1   0.0000
    66 C151    12.4467   6.0237   2.9615   C.ar      1 RES1   0.0000
    67 H101    12.5259   6.6630   3.6617   H         1 RES1   0.0000
    68 H111    14.1129   4.5252   0.6252   H         1 RES1   0.0000
    69 H31      9.9950   6.2466   4.1975   H         1 RES1   0.0000
    70 S1      10.4794   0.8873  -1.9690   S.2       1 RES1   0.0000
    71 N3       9.7760   2.4390   0.2508   N.2       1 RES1   0.0000
    72 C9      10.0556   1.8056  -0.6806   C.2       1 RES1   0.0000
    73 N31      8.7790   4.9430   0.2508   N.2       1 RES1   0.0000
    74 C91      8.4994   5.5764  -0.6806   C.2       1 RES1   0.0000
    75 S11      8.0756   6.4947  -1.9690   S.2       1 RES1   0.0000
@<TRIPOS>BOND
     1     1     2    1
     2     1     3    1
     3     1    36    1
     4     1    60    1
     5     1    71    1
     6     1    73    1
     7     2     4    1
     8     2    12    2
     9     3    10   ar
    10     3    24   ar
    11     4     5   ar
    12     4    18   ar
    13     5     6    1
    14     5     7   ar
    15     7     8    1
    16     7    11   ar
    17     9    11    1
    18     9    14   ar
    19     9    16   ar
    20    10    12    1
    21    10    26   ar
    22    11    20   ar
    23    12    13    1
    24    14    15    1
    25    14    32   ar
    26    16    17    1
    27    16    34   ar
    28    18    19    1
    29    18    20   ar
    30    20    21    1
    31    22    23    1
    32    22    26   ar
    33    22    28   ar
    34    24    25    1
    35    24    28   ar
    36    26    27    1
    37    28    29    1
    38    30    31    1
    39    30    32   ar
    40    30    34   ar
    41    32    33    1
    42    34    35    1
    43    36    37    1
    44    36    58    2
    45    37    38   ar
    46    37    55   ar
    47    38    39    1
    48    38    40   ar
    49    40    41    1
    50    40    42   ar
    51    42    43    1
    52    42    54   ar
    53    43    44   ar
    54    43    50   ar
    55    44    45    1
    56    44    46   ar
    57    46    47   ar
    58    46    53    1
    59    47    48    1
    60    47    49   ar
    61    49    50   ar
    62    49    52    1
    63    50    51    1
    64    54    55   ar
    65    54    57    1
    66    55    56    1
    67    58    59    1
    68    58    69    1
    69    59    60   ar
    70    59    66   ar
    71    60    61   ar
    72    61    62    1
    73    61    63   ar
    74    63    64   ar
    75    63    68    1
    76    64    65    1
    77    64    66   ar
    78    66    67    1
    79    70    72    2
    80    71    72    2
    81    73    74    2
    82    74    75    2
@<TRIPOS>SUBSTRUCTURE
     1 RES1        1 GROUP             0 ****  ****    0  
@<TRIPOS>CRYSIN
   12.3700   14.7640   18.2810   90.0000   90.0000   90.0000    14     1
