# Supplementary material for: Mapping the cooperativity pathways in spin crossover complexes
Source: Chem Sci. 2020 Nov 16;12(3):1007–15. doi: 10.1039/d0sc05819j (PMC8179037; doi:10.1039/d0sc05819j)
Supplement: SC-012-D0SC05819J-s009 [file SC-012-D0SC05819J-s009.cif]

#######################################################################
#
#                 Cambridge Crystallographic Data Centre
#                                CCDC 
#
#######################################################################
#
# If this CIF has been generated from an entry in the Cambridge 
# Structural Database, then it will include bibliographic, chemical, 
# crystal, experimental, refinement or atomic coordinate data resulting 
# from the CCDC's data processing and validation procedures.
#
#######################################################################

data_RONPIT04
_symmetry_cell_setting           monoclinic
_symmetry_space_group_name_H-M   'P 21/c'
_symmetry_Int_Tables_number      14
_space_group_name_Hall           '-P 2ybc'
loop_
_symmetry_equiv_pos_site_id
_symmetry_equiv_pos_as_xyz
1 x,y,z
2 -x,1/2+y,1/2-z
3 -x,-y,-z
4 x,1/2-y,1/2+z
_cell_length_a                   17.57
_cell_length_b                   12.602
_cell_length_c                   17.358
_cell_angle_alpha                90
_cell_angle_beta                 115.684
_cell_angle_gamma                90
_cell_volume                     3463.63
loop_
_atom_site_label
_atom_site_type_symbol
_atom_site_fract_x
_atom_site_fract_y
_atom_site_fract_z
Fe1 Fe 0.25924 0.197834 0.326242
S1 S 0.0461095 0.156221 0.421588
S2 S 0.452398 0.386462 0.570409
N1 N 0.16745 0.189597 0.187848
N2 N 0.210538 0.358602 0.293371
N3 N 0.34728 0.224901 0.265052
N4 N 0.3483 0.248802 0.444902
N5 N 0.310799 0.044001 0.32208
N6 N 0.173202 0.141303 0.367903
C1 C 0.294401 -0.0475004 0.352797
C2 C 0.333401 -0.142096 0.348801
C3 C 0.389902 -0.143596 0.3129
C4 C 0.406699 -0.0518013 0.280298
C5 C 0.365499 0.0400968 0.285802
C6 C 0.380001 0.1402 0.252599
C7 C 0.357298 0.3221 0.228102
C8 C 0.3384 0.3274 0.141801
C9 C 0.344003 0.422703 0.106303
C10 C 0.366799 0.515402 0.1546
C11 C 0.384599 0.508499 0.241098
C12 C 0.379898 0.412498 0.2776
C13 C 0.375398 0.618703 0.117298
C14 C 0.425499 0.626797 0.0740012
C15 C 0.4345 0.7324 0.0446973
C16 C 0.391302 0.818799 0.0527009
C17 C 0.350598 0.804698 0.0942978
C18 C 0.338999 0.710601 0.128498
C19 C 0.120099 0.147897 0.390603
C20 C 0.231303 0.442803 0.346001
C21 C 0.204799 0.5427 0.317797
C22 C 0.155598 0.560102 0.233197
C23 C 0.133201 0.473996 0.1773
C24 C 0.161301 0.375202 0.209602
C25 C 0.139598 0.280503 0.155699
C26 C 0.148301 0.100897 0.132398
C27 C 0.153398 0.105698 0.0550981
C28 C 0.135098 0.0177035 0.00359905
C29 C 0.110504 -0.0780987 0.0253021
C30 C 0.104999 -0.0812966 0.1031
C31 C 0.124399 0.00610221 0.156198
C32 C 0.0936022 -0.172798 -0.0307997
C33 C 0.0595994 -0.164196 -0.118999
C34 C 0.0473978 -0.253 -0.169999
C35 C 0.0679002 -0.3525 -0.134399
C36 C 0.0991993 -0.363403 -0.0486991
C37 C 0.113097 -0.275004 0.0032986
C38 C 0.391797 0.305499 0.498197
H1 H 0.222857 0.608673 0.362737
H2 H 0.320198 0.874496 0.105434
H3 H 0.134115 0.639835 0.209595
H4 H 0.0940618 0.485217 0.109193
H5 H 0.330308 0.425837 0.0388544
H6 H 0.393999 0.408475 0.345119
H7 H 0.456497 0.55784 0.0624944
H8 H 0.477457 0.742993 0.0151569
H9 H 0.319411 -0.21491 0.37395
H10 H 0.249921 -0.0471274 0.381135
H11 H 0.421062 -0.217362 0.310439
H12 H 0.402457 0.579781 0.280439
H13 H 0.270907 0.430471 0.413879
H14 H 0.418427 0.142747 0.217458
H15 H 0.319202 0.256221 0.102416
H16 H 0.171944 0.179368 0.0351403
H17 H 0.301146 0.709046 0.164259
H18 H 0.14006 0.0232423 -0.0566707
H19 H 0.39287 0.895167 0.0240619
H20 H 0.450599 -0.0510792 0.251269
H21 H 0.0992717 0.287629 0.0874513
H22 H 0.11363 -0.442192 -0.0202199
H23 H 0.0212554 -0.24393 -0.239123
H24 H 0.12091 0.000579273 0.217196
H25 H 0.0421841 -0.0863196 -0.148706
H26 H 0.139833 -0.285542 0.0723199
H27 H 0.0849537 -0.154372 0.122361
H28 H 0.0589947 -0.421814 -0.174883

#END
