# Supplementary material for: Mapping the cooperativity pathways in spin crossover complexes
Source: Chem Sci. 2020 Nov 16;12(3):1007–15. doi: 10.1039/d0sc05819j (PMC8179037; doi:10.1039/d0sc05819j)
Supplement: SC-012-D0SC05819J-s010 [file SC-012-D0SC05819J-s010.mol2]

@<TRIPOS>MOLECULE
RONPIT04
    75    82     1     0     0
SMALL
NO_CHARGES
****
Generated from the CSD

@<TRIPOS>ATOM
     1 Fe1      2.1005   2.4931   5.1034   Fe        1 RES1   0.0000
     2 S1      -2.3615   1.9687   6.5949   S.2       1 RES1   0.0000
     3 S2       3.6574   4.8702   8.9229   S.2       1 RES1   0.0000
     4 N1       1.5289   2.3893   2.9385   N.2       1 RES1   0.0000
     5 N2       1.4921   4.5191   4.5892   N.ar      1 RES1   0.0000
     6 N3       4.1077   2.8342   4.1462   N.2       1 RES1   0.0000
     7 N4       2.7726   3.1354   6.9596   N.2       1 RES1   0.0000
     8 N5       3.0377   0.5545   5.0383   N.ar      1 RES1   0.0000
     9 N6       0.2754   1.7807   5.7551   N.2       1 RES1   0.0000
    10 C1       2.5185  -0.5986   5.5188   C.ar      1 RES1   0.0000
    11 C2       3.2338  -1.7907   5.4563   C.ar      1 RES1   0.0000
    12 C3       4.4966  -1.8096   4.8947   C.ar      1 RES1   0.0000
    13 C4       5.0370  -0.6528   4.3847   C.ar      1 RES1   0.0000
    14 C5       4.2717   0.5053   4.4708   C.ar      1 RES1   0.0000
    15 C6       4.7763   1.7668   3.9514   C.2       1 RES1   0.0000
    16 C7       4.5617   4.0591   3.5682   C.ar      1 RES1   0.0000
    17 C8       4.8789   4.1259   2.2182   C.ar      1 RES1   0.0000
    18 C9       5.2444   5.3269   1.6629   C.ar      1 RES1   0.0000
    19 C10      5.2816   6.4951   2.4184   C.ar      1 RES1   0.0000
    20 C11      4.9436   6.4081   3.7715   C.ar      1 RES1   0.0000
    21 C12      4.5864   5.1983   4.3425   C.ar      1 RES1   0.0000
    22 C13      5.7133   7.7969   1.8349   C.ar      1 RES1   0.0000
    23 C14      6.9193   7.8989   1.1576   C.ar      1 RES1   0.0000
    24 C15      7.2979   9.2297   0.6992   C.ar      1 RES1   0.0000
    25 C16      6.4787  10.3185   0.8244   C.ar      1 RES1   0.0000
    26 C17      5.4506  10.1408   1.4751   C.ar      1 RES1   0.0000
    27 C18      4.9895   8.9550   2.0101   C.ar      1 RES1   0.0000
    28 C19     -0.8284   1.8638   6.1102   C.2       1 RES1   0.0000
    29 C20      1.4610   5.5802   5.4125   C.ar      1 RES1   0.0000
    30 C21      1.2075   6.8391   4.9713   C.ar      1 RES1   0.0000
    31 C22      0.9795   7.0584   3.6479   C.ar      1 RES1   0.0000
    32 C23      1.0065   5.9733   2.7735   C.ar      1 RES1   0.0000
    33 C24      1.2572   4.7283   3.2788   C.ar      1 RES1   0.0000
    34 C25      1.2814   3.5349   2.4356   C.2       1 RES1   0.0000
    35 C26      1.6096   1.2715   2.0711   C.ar      1 RES1   0.0000
    36 C27      2.2807   1.3320   0.8619   C.ar      1 RES1   0.0000
    37 C28      2.3466   0.2231   0.0563   C.ar      1 RES1   0.0000
    38 C29      1.7512  -0.9842   0.3958   C.ar      1 RES1   0.0000
    39 C30      1.0692  -1.0245   1.6128   C.ar      1 RES1   0.0000
    40 C31      1.0106   0.0769   2.4434   C.ar      1 RES1   0.0000
    41 C32      1.8763  -2.1776  -0.4818   C.ar      1 RES1   0.0000
    42 C33      1.9424  -2.0692  -1.8615   C.ar      1 RES1   0.0000
    43 C34      2.1117  -3.1883  -2.6593   C.ar      1 RES1   0.0000
    44 C35      2.2041  -4.4422  -2.1024   C.ar      1 RES1   0.0000
    45 C36      2.1093  -4.5796  -0.7618   C.ar      1 RES1   0.0000
    46 C37      1.9623  -3.4656   0.0516   C.ar      1 RES1   0.0000
    47 C38      3.1359   3.8499   7.7933   C.2       1 RES1   0.0000
    48 H1       1.1867   7.6705   5.6743   H         1 RES1   0.0000
    49 H2       4.8327  11.0204   1.6493   H         1 RES1   0.0000
    50 H3       0.7796   8.0632   3.2787   H         1 RES1   0.0000
    51 H4       0.8312   6.1147   1.7081   H         1 RES1   0.0000
    52 H5       5.5112   5.3664   0.6078   H         1 RES1   0.0000
    53 H6       4.3262   5.1476   5.3987   H         1 RES1   0.0000
    54 H7       7.5505   7.0299   0.9776   H         1 RES1   0.0000
    55 H8       8.2749   9.3632   0.2371   H         1 RES1   0.0000
    56 H9       2.7988  -2.7083   5.8497   H         1 RES1   0.0000
    57 H10      1.5238  -0.5939   5.9621   H         1 RES1   0.0000
    58 H11      5.0626  -2.7392   4.8562   H         1 RES1   0.0000
    59 H12      4.9614   7.3064   4.3869   H         1 RES1   0.0000
    60 H13      1.6462   5.4248   6.4743   H         1 RES1   0.0000
    61 H14      5.7158   1.7989   3.4017   H         1 RES1   0.0000
    62 H15      4.8379   3.2289   1.6021   H         1 RES1   0.0000
    63 H16      2.7567   2.2604   0.5497   H         1 RES1   0.0000
    64 H17      4.0554   8.9354   2.5695   H         1 RES1   0.0000
    65 H18      2.8872   0.2929  -0.8865   H         1 RES1   0.0000
    66 H19      6.7217  11.2809   0.3764   H         1 RES1   0.0000
    67 H20      6.0267  -0.6437   3.9306   H         1 RES1   0.0000
    68 H21      1.0863   3.6247   1.3680   H         1 RES1   0.0000
    69 H22      2.1486  -5.5725  -0.3163   H         1 RES1   0.0000
    70 H23      2.1724  -3.0740  -3.7406   H         1 RES1   0.0000
    71 H24      0.4904   0.0073   3.3976   H         1 RES1   0.0000
    72 H25      1.8599  -1.0878  -2.3262   H         1 RES1   0.0000
    73 H26      1.9128  -3.5984   1.1313   H         1 RES1   0.0000
    74 H27      0.5721  -1.9454   1.9141   H         1 RES1   0.0000
    75 H28      2.3522  -5.3157  -2.7357   H         1 RES1   0.0000
@<TRIPOS>BOND
     1     1     4    1
     2     2    28    2
     3     3    47    2
     4     4    34    2
     5     5     1    1
     6     6     1    1
     7     7     1    1
     8     8     1    1
     9     9     1    1
    10    10     8   ar
    11    11    10   ar
    12    12    11   ar
    13    13    12   ar
    14    14     8   ar
    15    15     6    2
    16    16     6    1
    17    17    16   ar
    18    18    17   ar
    19    19    18   ar
    20    20    19   ar
    21    21    16   ar
    22    22    19    1
    23    23    22   ar
    24    24    23   ar
    25    25    24   ar
    26    26    25   ar
    27    27    22   ar
    28    28     9    2
    29    29     5   ar
    30    30    29   ar
    31    31    30   ar
    32    32    31   ar
    33    33     5   ar
    34    34    33    1
    35    35     4    1
    36    36    35   ar
    37    37    36   ar
    38    38    37   ar
    39    39    38   ar
    40    40    35   ar
    41    41    38    1
    42    42    41   ar
    43    43    42   ar
    44    44    43   ar
    45    45    44   ar
    46    46    41   ar
    47    47     7    2
    48    13    14   ar
    49    14    15    1
    50    20    21   ar
    51    26    27   ar
    52    32    33   ar
    53    39    40   ar
    54    45    46   ar
    55    30    48    1
    56    26    49    1
    57    31    50    1
    58    32    51    1
    59    18    52    1
    60    21    53    1
    61    23    54    1
    62    24    55    1
    63    11    56    1
    64    10    57    1
    65    12    58    1
    66    20    59    1
    67    29    60    1
    68    15    61    1
    69    17    62    1
    70    36    63    1
    71    27    64    1
    72    37    65    1
    73    25    66    1
    74    13    67    1
    75    34    68    1
    76    45    69    1
    77    43    70    1
    78    40    71    1
    79    42    72    1
    80    46    73    1
    81    39    74    1
    82    44    75    1
@<TRIPOS>SUBSTRUCTURE
     1 RES1        1 GROUP             0 ****  ****    0  
@<TRIPOS>CRYSIN
   17.5700   12.6020   17.3580   90.0000  115.6840   90.0000    14     1
