# Supplementary material for: Mapping the cooperativity pathways in spin crossover complexes
Source: Chem Sci. 2020 Nov 16;12(3):1007–15. doi: 10.1039/d0sc05819j (PMC8179037; doi:10.1039/d0sc05819j)
Supplement: SC-012-D0SC05819J-s011 [file SC-012-D0SC05819J-s011.cif]

#######################################################################
#
#                 Cambridge Crystallographic Data Centre
#                                CCDC 
#
#######################################################################
#
# If this CIF has been generated from an entry in the Cambridge 
# Structural Database, then it will include bibliographic, chemical, 
# crystal, experimental, refinement or atomic coordinate data resulting 
# from the CCDC's data processing and validation procedures.
#
#######################################################################

data_RONPIT05
_symmetry_cell_setting           monoclinic
_symmetry_space_group_name_H-M   'P 21/c'
_symmetry_Int_Tables_number      14
_space_group_name_Hall           '-P 2ybc'
loop_
_symmetry_equiv_pos_site_id
_symmetry_equiv_pos_as_xyz
1 x,y,z
2 -x,1/2+y,1/2-z
3 -x,-y,-z
4 x,1/2-y,1/2+z
_cell_length_a                   17.362(5)
_cell_length_b                   12.362(5)
_cell_length_c                   17.050(5)
_cell_angle_alpha                90
_cell_angle_beta                 115.833(5)
_cell_angle_gamma                90
_cell_volume                     3293.73
loop_
_atom_site_label
_atom_site_type_symbol
_atom_site_fract_x
_atom_site_fract_y
_atom_site_fract_z
Fe1 Fe 0.25556(2) 0.20960(3) 0.31322(2)
S1 S 0.04588(4) 0.16746(5) 0.41723(4)
S2 S 0.44775(4) 0.36214(6) 0.57792(4)
N1 N 0.16998(13) 0.19720(15) 0.19095(12)
N2 N 0.21424(13) 0.36016(16) 0.29432(12)
N3 N 0.34026(13) 0.23379(16) 0.26745(12)
N4 N 0.33999(13) 0.24355(17) 0.43120(13)
N5 N 0.29952(13) 0.06185(16) 0.32269(12)
N6 N 0.17182(14) 0.17349(17) 0.35653(13)
C1 C 0.27644(18) -0.0255(2) 0.35434(16)
H1 H 0.2336 -0.0182 0.3744
C2 C 0.3136(2) -0.1262(2) 0.35847(19)
H2 H 0.2949 -0.1871 0.3795
C3 C 0.3776(2) -0.1376(2) 0.3320(2)
H3 H 0.4046 -0.2056 0.3362
C4 C 0.4019(2) -0.0484(2) 0.29915(19)
H4 H 0.4453 -0.0543 0.2796
C5 C 0.36176(17) 0.0495(2) 0.29533(16)
C6 C 0.38092(17) 0.1488(2) 0.26218(16)
H5 H 0.4210 0.1512 0.2380
C7 C 0.35227(16) 0.3334(2) 0.23110(15)
C8 C 0.33329(17) 0.3389(2) 0.14318(16)
H6 H 0.3156 0.2759 0.1078
C9 C 0.34045(17) 0.4374(2) 0.10729(17)
H7 H 0.3283 0.4410 0.0474
C10 C 0.36536(16) 0.5310(2) 0.15835(16)
C11 C 0.38390(16) 0.5230(2) 0.24634(16)
H8 H 0.4007 0.5860 0.2817
C12 C 0.37839(16) 0.4252(2) 0.28336(15)
H9 H 0.3923 0.4209 0.3437
C13 C 0.37406(17) 0.6366(2) 0.12117(16)
C14 C 0.4215(2) 0.6451(3) 0.07349(18)
H10 H 0.4463 0.5824 0.0618
C15 C 0.4327(2) 0.7462(3) 0.0427(2)
H11 H 0.4664 0.7517 0.0115
C16 C 0.3956(2) 0.8369(3) 0.0569(2)
H12 H 0.4033 0.9049 0.0354
C17 C 0.3477(2) 0.8295(3) 0.1020(2)
H13 H 0.3209 0.8924 0.1107
C18 C 0.3375(2) 0.7306(2) 0.13553(19)
H14 H 0.3054 0.7271 0.1685
C19 C 0.11958(17) 0.17121(19) 0.38190(15)
C20 C 0.23620(16) 0.4428(2) 0.35150(15)
H15 H 0.2725 0.4285 0.4111
C21 C 0.20819(16) 0.5470(2) 0.32719(16)
H16 H 0.2261 0.6033 0.3694
C22 C 0.15396(17) 0.5697(2) 0.24129(16)
H17 H 0.1346 0.6414 0.2235
C23 C 0.12833(17) 0.4854(2) 0.18162(16)
H18 H 0.0902 0.4981 0.1223
C24 C 0.15911(16) 0.38275(19) 0.20980(15)
C25 C 0.13582(16) 0.28799(19) 0.15430(15)
H19 H 0.0975 0.2922 0.0942
C26 C 0.15008(15) 0.10239(19) 0.13616(14)
C27 C 0.15848(16) 0.1047(2) 0.05907(15)
H20 H 0.1774 0.1688 0.0420
C28 C 0.13913(16) 0.0132(2) 0.00685(16)
H21 H 0.1447 0.0155 -0.0461
C29 C 0.11173(15) -0.08201(19) 0.03035(15)
C30 C 0.10235(16) -0.0821(2) 0.10783(15)
H22 H 0.0822 -0.1454 0.1245
C31 C 0.12209(16) 0.00905(19) 0.16076(15)
H23 H 0.1164 0.0074 0.2137
C32 C 0.09505(16) -0.1808(2) -0.02487(15)
C33 C 0.06206(16) -0.1733(2) -0.11543(16)
H24 H 0.0477 -0.1043 -0.1426
C34 C 0.04987(17) -0.2653(2) -0.16665(17)
H25 H 0.0270 -0.2589 -0.2282
C35 C 0.07110(17) -0.3661(2) -0.12785(17)
H26 H 0.0638 -0.4289 -0.1625
C36 C 0.10299(18) -0.3749(2) -0.03830(17)
H27 H 0.1167 -0.4441 -0.0115
C37 C 0.11512(17) -0.2834(2) 0.01255(17)
H28 H 0.1375 -0.2906 0.0740
C38 C 0.38556(16) 0.2902(2) 0.49329(16)

#END
