# Supplementary material for: Mapping the cooperativity pathways in spin crossover complexes
Source: Chem Sci. 2020 Nov 16;12(3):1007–15. doi: 10.1039/d0sc05819j (PMC8179037; doi:10.1039/d0sc05819j)
Supplement: SC-012-D0SC05819J-s012 [file SC-012-D0SC05819J-s012.mol2]

@<TRIPOS>MOLECULE
RONPIT05
    75    82     1     0     0
SMALL
NO_CHARGES
****
Generated from the CSD

@<TRIPOS>ATOM
     1 Fe1      2.1100   2.5911   4.8067   Fe        1 RES1   0.0000
     2 S1      -2.3033   2.0701   6.4029   S.2       1 RES1   0.0000
     3 S2       3.4802   4.4768   8.8689   S.2       1 RES1   0.0000
     4 N1       1.5325   2.4378   2.9303   N.2       1 RES1   0.0000
     5 N2       1.5330   4.4523   4.5167   N.ar      1 RES1   0.0000
     6 N3       3.9206   2.8901   4.1043   N.2       1 RES1   0.0000
     7 N4       2.6993   3.0108   6.6173   N.2       1 RES1   0.0000
     8 N5       2.8028   0.7646   4.9521   N.ar      1 RES1   0.0000
     9 N6       0.3343   2.1447   5.4714   N.2       1 RES1   0.0000
    10 C1       2.1670  -0.3152   5.4378   C.ar      1 RES1   0.0000
    11 H1       1.2741  -0.2250   5.7456   H         1 RES1   0.0000
    12 C2       2.7815  -1.5601   5.5011   C.ar      1 RES1   0.0000
    13 H2       2.3005  -2.3129   5.8239   H         1 RES1   0.0000
    14 C3       4.0893  -1.7010   5.0949   C.ar      1 RES1   0.0000
    15 H3       4.5269  -2.5416   5.1594   H         1 RES1   0.0000
    16 C4       4.7552  -0.5983   4.5908   C.ar      1 RES1   0.0000
    17 H4       5.6540  -0.6713   4.2908   H         1 RES1   0.0000
    18 C5       4.0867   0.6119   4.5322   C.ar      1 RES1   0.0000
    19 C6       4.6657   1.8395   4.0235   C.2       1 RES1   0.0000
    20 H5       5.5412   1.8691   3.6524   H         1 RES1   0.0000
    21 C7       4.3991   4.1215   3.5465   C.ar      1 RES1   0.0000
    22 C8       4.7228   4.1895   2.1973   C.ar      1 RES1   0.0000
    23 H6       4.6785   3.4107   1.6543   H         1 RES1   0.0000
    24 C9       5.1138   5.4071   1.6465   C.ar      1 RES1   0.0000
    25 H7       5.3478   5.4516   0.7274   H         1 RES1   0.0000
    26 C10      5.1669   6.5642   2.4301   C.ar      1 RES1   0.0000
    27 C11      4.8351   6.4653   3.7804   C.ar      1 RES1   0.0000
    28 H8       4.8641   7.2441   4.3230   H         1 RES1   0.0000
    29 C12      4.4644   5.2563   4.3485   C.ar      1 RES1   0.0000
    30 H9       4.2576   5.2032   5.2745   H         1 RES1   0.0000
    31 C13      5.5942   7.8696   1.8595   C.ar      1 RES1   0.0000
    32 C14      6.7721   7.9747   1.1278   C.ar      1 RES1   0.0000
    33 H10      7.2895   7.1996   0.9484   H         1 RES1   0.0000
    34 C15      7.1953   9.2245   0.6553   C.ar      1 RES1   0.0000
    35 H11      8.0122   9.2925   0.1765   H         1 RES1   0.0000
    36 C16      6.4457  10.3458   0.8732   C.ar      1 RES1   0.0000
    37 H12      6.7391  11.1864   0.5433   H         1 RES1   0.0000
    38 C17      5.2790  10.2543   1.5653   C.ar      1 RES1   0.0000
    39 H13      4.7490  11.0318   1.6988   H         1 RES1   0.0000
    40 C18      4.8528   9.0317   2.0799   C.ar      1 RES1   0.0000
    41 H14      4.0505   8.9884   2.5858   H         1 RES1   0.0000
    42 C19     -0.7612   2.1165   5.8607   C.2       1 RES1   0.0000
    43 C20      1.4894   5.4739   5.3942   C.ar      1 RES1   0.0000
    44 H15      1.6769   5.2971   6.3088   H         1 RES1   0.0000
    45 C21      1.1837   6.7620   5.0211   C.ar      1 RES1   0.0000
    46 H16      1.1811   7.4580   5.6689   H         1 RES1   0.0000
    47 C22      0.8804   7.0426   3.7029   C.ar      1 RES1   0.0000
    48 H17      0.6764   7.9290   3.4299   H         1 RES1   0.0000
    49 C23      0.8787   6.0005   2.7872   C.ar      1 RES1   0.0000
    50 H18      0.6574   6.1575   1.8768   H         1 RES1   0.0000
    51 C24      1.2038   4.7316   3.2196   C.ar      1 RES1   0.0000
    52 C25      1.2117   3.5601   2.3679   C.2       1 RES1   0.0000
    53 H19      0.9929   3.6122   1.4456   H         1 RES1   0.0000
    54 C26      1.5941   1.2657   2.0895   C.ar      1 RES1   0.0000
    55 C27      2.3127   1.2943   0.9065   C.ar      1 RES1   0.0000
    56 H20      2.7680   2.0867   0.6445   H         1 RES1   0.0000
    57 C28      2.3647   0.1632   0.1051   C.ar      1 RES1   0.0000
    58 H21      2.8548   0.1916  -0.7075   H         1 RES1   0.0000
    59 C29      1.7144  -1.0138   0.4658   C.ar      1 RES1   0.0000
    60 C30      0.9759  -1.0149   1.6548   C.ar      1 RES1   0.0000
    61 H22      0.5022  -1.7974   1.9106   H         1 RES1   0.0000
    62 C31      0.9254   0.1119   2.4670   C.ar      1 RES1   0.0000
    63 H23      0.4332   0.0915   3.2795   H         1 RES1   0.0000
    64 C32      1.8350  -2.2350  -0.3817   C.ar      1 RES1   0.0000
    65 C33      1.9351  -2.1423  -1.7714   C.ar      1 RES1   0.0000
    66 H24      1.8876  -1.2894  -2.1884   H         1 RES1   0.0000
    67 C34      2.1040  -3.2796  -2.5574   C.ar      1 RES1   0.0000
    68 H25      2.1642  -3.2005  -3.5020   H         1 RES1   0.0000
    69 C35      2.1843  -4.5257  -1.9620   C.ar      1 RES1   0.0000
    70 H26      2.3150  -5.3021  -2.4938   H         1 RES1   0.0000
    71 C36      2.0727  -4.6345  -0.5878   C.ar      1 RES1   0.0000
    72 H27      2.1116  -5.4900  -0.1765   H         1 RES1   0.0000
    73 C37      1.9055  -3.5034   0.1926   C.ar      1 RES1   0.0000
    74 H28      1.8375  -3.5924   1.1356   H         1 RES1   0.0000
    75 C38      3.0292   3.5875   7.5701   C.2       1 RES1   0.0000
@<TRIPOS>BOND
     1     1     4    1
     2     1     5    1
     3     1     6    1
     4     1     7    1
     5     1     8    1
     6     1     9    1
     7     2    42    2
     8     3    75    2
     9     4    52    2
    10     4    54    1
    11     5    43   ar
    12     5    51   ar
    13     6    19    2
    14     6    21    1
    15     7    75    2
    16     8    10   ar
    17     8    18   ar
    18     9    42    2
    19    10    11    1
    20    10    12   ar
    21    12    13    1
    22    12    14   ar
    23    14    15    1
    24    14    16   ar
    25    16    17    1
    26    16    18   ar
    27    18    19    1
    28    19    20    1
    29    21    22   ar
    30    21    29   ar
    31    22    23    1
    32    22    24   ar
    33    24    25    1
    34    24    26   ar
    35    26    27   ar
    36    26    31    1
    37    27    28    1
    38    27    29   ar
    39    29    30    1
    40    31    32   ar
    41    31    40   ar
    42    32    33    1
    43    32    34   ar
    44    34    35    1
    45    34    36   ar
    46    36    37    1
    47    36    38   ar
    48    38    39    1
    49    38    40   ar
    50    40    41    1
    51    43    44    1
    52    43    45   ar
    53    45    46    1
    54    45    47   ar
    55    47    48    1
    56    47    49   ar
    57    49    50    1
    58    49    51   ar
    59    51    52    1
    60    52    53    1
    61    54    55   ar
    62    54    62   ar
    63    55    56    1
    64    55    57   ar
    65    57    58    1
    66    57    59   ar
    67    59    60   ar
    68    59    64    1
    69    60    61    1
    70    60    62   ar
    71    62    63    1
    72    64    65   ar
    73    64    73   ar
    74    65    66    1
    75    65    67   ar
    76    67    68    1
    77    67    69   ar
    78    69    70    1
    79    69    71   ar
    80    71    72    1
    81    71    73   ar
    82    73    74    1
@<TRIPOS>SUBSTRUCTURE
     1 RES1        1 GROUP             0 ****  ****    0  
@<TRIPOS>CRYSIN
   17.3620   12.3620   17.0500   90.0000  115.8330   90.0000    14     1
