# Supplementary material for: Mapping the cooperativity pathways in spin crossover complexes
Source: Chem Sci. 2020 Nov 16;12(3):1007–15. doi: 10.1039/d0sc05819j (PMC8179037; doi:10.1039/d0sc05819j)
Supplement: SC-012-D0SC05819J-s013 [file SC-012-D0SC05819J-s013.cif]

#######################################################################
#
#                 Cambridge Crystallographic Data Centre
#                                CCDC 
#
#######################################################################
#
# If this CIF has been generated from an entry in the Cambridge 
# Structural Database, then it will include bibliographic, chemical, 
# crystal, experimental, refinement or atomic coordinate data resulting 
# from the CCDC's data processing and validation procedures.
#
#######################################################################

data_PUYROS01
_symmetry_cell_setting           monoclinic
_symmetry_space_group_name_H-M   'C 2/c'
_symmetry_Int_Tables_number      15
_space_group_name_Hall           '-C 2yn'
loop_
_symmetry_equiv_pos_site_id
_symmetry_equiv_pos_as_xyz
1 x,y,z
2 -x,y,1/2-z
3 -x,-y,-z
4 x,-y,1/2+z
5 1/2+x,1/2+y,z
6 1/2-x,1/2+y,1/2-z
7 1/2-x,1/2-y,-z
8 1/2+x,1/2-y,1/2+z
_cell_length_a                   21.2693
_cell_length_b                   17.2515
_cell_length_c                   19.103
_cell_angle_alpha                90
_cell_angle_beta                 120.899
_cell_angle_gamma                90
_cell_volume                     6014.59
loop_
_atom_site_label
_atom_site_type_symbol
_atom_site_fract_x
_atom_site_fract_y
_atom_site_fract_z
Co1 Co 0.304189 0.471692 0.392868
O1 O 0.258573 0.52254 0.455283
O2 O 0.358739 0.39043 0.48168
N1 N 0.369143 0.558398 0.441862
N2 N 0.425769 0.567127 0.433431
N3 N 0.377269 0.453758 0.35533
N4 N 0.23938 0.385839 0.343831
N5 N 0.178489 0.393601 0.273167
N6 N 0.226529 0.519659 0.28762
C1 C 0.293841 0.583572 0.491789
C2 C 0.272489 0.627853 0.54154
C3 C 0.211507 0.604898 0.545267
H1 H 0.184699 0.5618 0.516002
C4 C 0.190718 0.645642 0.591998
H2 H 0.150103 0.6302 0.594603
C5 C 0.230697 0.709457 0.634897
H3 H 0.216799 0.736898 0.6667
C6 C 0.290199 0.733281 0.631682
H4 H 0.316202 0.776698 0.661301
C7 C 0.313028 0.69347 0.58447
C8 C 0.375708 0.718471 0.578808
C9 C 0.417449 0.782883 0.622897
H5 H 0.405899 0.808498 0.657701
C10 C 0.474399 0.808898 0.616199
H6 H 0.501698 0.851398 0.646598
C11 C 0.491859 0.772118 0.564002
H7 H 0.529802 0.790998 0.557999
C12 C 0.453221 0.707712 0.52084
H8 H 0.465701 0.6831 0.486298
C13 C 0.39525 0.678521 0.528088
C14 C 0.354371 0.60906 0.486573
C15 C 0.430879 0.507243 0.388323
C16 C 0.491668 0.503829 0.379507
H9 H 0.5283 0.541101 0.403202
C17 C 0.496327 0.444628 0.335339
H10 H 0.5369 0.440599 0.329299
C18 C 0.440732 0.390581 0.299571
H11 H 0.442702 0.3507 0.268
C19 C 0.382528 0.396789 0.311369
H12 H 0.345398 0.359998 0.2879
C20 C 0.326881 0.325102 0.45962
C21 C 0.359051 0.257201 0.511409
C22 C 0.427538 0.263241 0.582578
H13 H 0.4528 0.310002 0.595597
C23 C 0.457799 0.20091 0.633317
H14 H 0.504002 0.2048 0.679902
C24 C 0.419177 0.132191 0.614808
H15 H 0.439202 0.0902009 0.6501
C25 C 0.35203 0.124882 0.545401
H16 H 0.326997 0.077999 0.534298
C26 C 0.320189 0.1869 0.490679
C27 C 0.249791 0.179892 0.41411
C28 C 0.211181 0.109648 0.391623
H17 H 0.229101 0.0680984 0.427702
C29 C 0.147882 0.100629 0.318092
H18 H 0.123002 0.0536011 0.304903
C30 C 0.121077 0.16096 0.263827
H19 H 0.0789022 0.154201 0.213101
C31 C 0.156199 0.231499 0.283849
H20 H 0.136799 0.272098 0.246599
C32 C 0.22065 0.243521 0.359278
C33 C 0.259448 0.316801 0.384058
C34 C 0.17241 0.468348 0.243268
C35 C 0.112549 0.487569 0.168151
H21 H 0.075301 0.451798 0.139003
C36 C 0.109128 0.560189 0.13741
H22 H 0.0700025 0.573898 0.086403
C37 C 0.163971 0.612677 0.182402
H23 H 0.162098 0.662499 0.162899
C38 C 0.221169 0.590268 0.256202
H24 H 0.258301 0.625899 0.286198

#END
