# Supplementary material for: Mapping the cooperativity pathways in spin crossover complexes
Source: Chem Sci. 2020 Nov 16;12(3):1007–15. doi: 10.1039/d0sc05819j (PMC8179037; doi:10.1039/d0sc05819j)
Supplement: SC-012-D0SC05819J-s014 [file SC-012-D0SC05819J-s014.mol2]

@<TRIPOS>MOLECULE
PUYROS01
    71    82     1     0     0
SMALL
NO_CHARGES
****
Generated from the CSD

@<TRIPOS>ATOM
     1 Co1      2.6159   8.1374   6.4398   Co.oh     1 RES1   0.0000
     2 O1       1.0334   9.0146   7.4629   O.3       1 RES1   0.0000
     3 O2       2.9049   6.7355   7.8956   O.3       1 RES1   0.0000
     4 N1       3.5168   9.6332   7.2429   N.2       1 RES1   0.0000
     5 N2       4.8039   9.7838   7.1047   N.2       1 RES1   0.0000
     6 N3       4.5385   7.8280   5.8245   N.ar      1 RES1   0.0000
     7 N4       1.7185   6.6563   5.6360   N.2       1 RES1   0.0000
     8 N5       1.1166   6.7902   4.4777   N.2       1 RES1   0.0000
     9 N6       1.9966   8.9649   4.7146   N.ar      1 RES1   0.0000
    10 C1       1.4254  10.0675   8.0613   C.ar      1 RES1   0.0000
    11 C2       0.4832  10.8314   8.8768   C.ar      1 RES1   0.0000
    12 C3      -0.8504  10.4354   8.9379   C.ar      1 RES1   0.0000
    13 H1      -1.1335   9.6919   8.4582   H         1 RES1   0.0000
    14 C4      -1.7510  11.1383   9.7039   C.ar      1 RES1   0.0000
    15 H2      -2.6404  10.8719   9.7466   H         1 RES1   0.0000
    16 C5      -1.3215  12.2392  10.4071   C.ar      1 RES1   0.0000
    17 H3      -1.9291  12.7126  10.9284   H         1 RES1   0.0000
    18 C6      -0.0244  12.6502  10.3544   C.ar      1 RES1   0.0000
    19 H4       0.2381  13.3992  10.8399   H         1 RES1   0.0000
    20 C7       0.9243  11.9634   9.5805   C.ar      1 RES1   0.0000
    21 C8       2.3130  12.3947   9.4877   C.ar      1 RES1   0.0000
    22 C9       2.7683  13.5059  10.2104   C.ar      1 RES1   0.0000
    23 H5       2.1812  13.9478  10.7809   H         1 RES1   0.0000
    24 C10      4.0453  13.9547  10.1006   C.ar      1 RES1   0.0000
    25 H6       4.3277  14.6879  10.5989   H         1 RES1   0.0000
    26 C11      4.9287  13.3202   9.2450   C.ar      1 RES1   0.0000
    27 H7       5.7946  13.6459   9.1466   H         1 RES1   0.0000
    28 C12      4.5303  12.2091   8.5375   C.ar      1 RES1   0.0000
    29 H8       5.1346  11.7845   7.9713   H         1 RES1   0.0000
    30 C13      3.2262  11.7055   8.6563   C.ar      1 RES1   0.0000
    31 C14      2.7640  10.5072   7.9758   C.ar      1 RES1   0.0000
    32 C15      5.3551   8.7507   6.3653   C.ar      1 RES1   0.0000
    33 C16      6.7345   8.6918   6.2208   C.ar      1 RES1   0.0000
    34 H9       7.2812   9.3348   6.6092   H         1 RES1   0.0000
    35 C17      7.2669   7.6705   5.4968   C.ar      1 RES1   0.0000
    36 H10      8.1891   7.6010   5.3978   H         1 RES1   0.0000
    37 C18      6.4353   6.7381   4.9105   C.ar      1 RES1   0.0000
    38 H11      6.7869   6.0501   4.3930   H         1 RES1   0.0000
    39 C19      5.0816   6.8452   5.1039   C.ar      1 RES1   0.0000
    40 H12      4.5221   6.2105   4.7192   H         1 RES1   0.0000
    41 C20      2.4437   5.6085   7.5340   C.ar      1 RES1   0.0000
    42 C21      2.6199   4.4371   8.3829   C.ar      1 RES1   0.0000
    43 C22      3.3784   4.5413   9.5495   C.ar      1 RES1   0.0000
    44 H13      3.7880   5.3480   9.7629   H         1 RES1   0.0000
    45 C23      3.5243   3.4660  10.3812   C.ar      1 RES1   0.0000
    46 H14      4.0500   3.5331  11.1448   H         1 RES1   0.0000
    47 C24      2.8844   2.2805  10.0778   C.ar      1 RES1   0.0000
    48 H15      2.9641   1.5561  10.6563   H         1 RES1   0.0000
    49 C25      2.1371   2.1544   8.9401   C.ar      1 RES1   0.0000
    50 H16      1.7136   1.3456   8.7581   H         1 RES1   0.0000
    51 C26      1.9967   3.2243   8.0431   C.ar      1 RES1   0.0000
    52 C27      1.2505   3.1034   6.7880   C.ar      1 RES1   0.0000
    53 C28      0.6499   1.8916   6.4194   C.ar      1 RES1   0.0000
    54 H17      0.6771   1.1748   7.0108   H         1 RES1   0.0000
    55 C29      0.0249   1.7360   5.2141   C.ar      1 RES1   0.0000
    56 H18     -0.3749   0.9247   4.9979   H         1 RES1   0.0000
    57 C30     -0.0129   2.7768   4.3246   C.ar      1 RES1   0.0000
    58 H19     -0.4123   2.6602   3.4931   H         1 RES1   0.0000
    59 C31      0.5377   3.9937   4.6528   C.ar      1 RES1   0.0000
    60 H20      0.4905   4.6941   4.0422   H         1 RES1   0.0000
    61 C32      1.1686   4.2011   5.8892   C.ar      1 RES1   0.0000
    62 C33      1.7507   5.4653   6.2954   C.ar      1 RES1   0.0000
    63 C34      1.2806   8.0797   3.9876   C.ar      1 RES1   0.0000
    64 C35      0.7443   8.4113   2.7563   C.ar      1 RES1   0.0000
    65 H21      0.2380   7.7942   2.2785   H         1 RES1   0.0000
    66 C36      0.9731   9.6641   2.2524   C.ar      1 RES1   0.0000
    67 H22      0.6413   9.9006   1.4163   H         1 RES1   0.0000
    68 C37      1.6982  10.5696   2.9899   C.ar      1 RES1   0.0000
    69 H23      1.8497  11.4291   2.6702   H         1 RES1   0.0000
    70 C38      2.1908  10.1830   4.1996   C.ar      1 RES1   0.0000
    71 H24      2.6863  10.7977   4.6913   H         1 RES1   0.0000
@<TRIPOS>BOND
     1     1     2    1
     2     2    10    1
     3     3     1    1
     4     4     1    1
     5     5     4    2
     6     6     1    1
     7     7     1    1
     8     8     7    2
     9     9     1    1
    10    10    11   ar
    11    11    12   ar
    12    12    13    1
    13    14    12   ar
    14    15    14    1
    15    16    14   ar
    16    17    16    1
    17    18    16   ar
    18    19    18    1
    19    20    11   ar
    20    21    20   ar
    21    22    21   ar
    22    23    22    1
    23    24    22   ar
    24    25    24    1
    25    26    24   ar
    26    27    26    1
    27    28    26   ar
    28    29    28    1
    29    30    21   ar
    30    31     4    1
    31    32     5    1
    32    33    32   ar
    33    34    33    1
    34    35    33   ar
    35    36    35    1
    36    37    35   ar
    37    38    37    1
    38    39     6   ar
    39    40    39    1
    40    41     3    1
    41    42    41   ar
    42    43    42   ar
    43    44    43    1
    44    45    43   ar
    45    46    45    1
    46    47    45   ar
    47    48    47    1
    48    49    47   ar
    49    50    49    1
    50    51    42   ar
    51    52    51   ar
    52    53    52   ar
    53    54    53    1
    54    55    53   ar
    55    56    55    1
    56    57    55   ar
    57    58    57    1
    58    59    57   ar
    59    60    59    1
    60    61    52   ar
    61    62     7    1
    62    63     8    1
    63    64    63   ar
    64    65    64    1
    65    66    64   ar
    66    67    66    1
    67    68    66   ar
    68    69    68    1
    69    70     9   ar
    70    71    70    1
    71     6    32   ar
    72     9    63   ar
    73    10    31   ar
    74    18    20   ar
    75    28    30   ar
    76    30    31   ar
    77    37    39   ar
    78    41    62   ar
    79    49    51   ar
    80    59    61   ar
    81    61    62   ar
    82    68    70   ar
@<TRIPOS>SUBSTRUCTURE
     1 RES1        1 GROUP             0 ****  ****    0  
@<TRIPOS>CRYSIN
   21.2693   17.2515   19.1030   90.0000  120.8990   90.0000    15     1
