# Supplementary material for: Mapping the cooperativity pathways in spin crossover complexes
Source: Chem Sci. 2020 Nov 16;12(3):1007–15. doi: 10.1039/d0sc05819j (PMC8179037; doi:10.1039/d0sc05819j)
Supplement: SC-012-D0SC05819J-s015 [file SC-012-D0SC05819J-s015.cif]

#######################################################################
#
#                 Cambridge Crystallographic Data Centre
#                                CCDC 
#
#######################################################################
#
# If this CIF has been generated from an entry in the Cambridge 
# Structural Database, then it will include bibliographic, chemical, 
# crystal, experimental, refinement or atomic coordinate data resulting 
# from the CCDC's data processing and validation procedures.
#
#######################################################################

data_PUYROS
_symmetry_cell_setting           monoclinic
_symmetry_space_group_name_H-M   'C 2/c'
_symmetry_Int_Tables_number      15
_space_group_name_Hall           '-C 2yn'
loop_
_symmetry_equiv_pos_site_id
_symmetry_equiv_pos_as_xyz
1 x,y,z
2 -x,y,1/2-z
3 -x,-y,-z
4 x,-y,1/2+z
5 1/2+x,1/2+y,z
6 1/2-x,1/2+y,1/2-z
7 1/2-x,1/2-y,-z
8 1/2+x,1/2-y,1/2+z
_cell_length_a                   20.8833
_cell_length_b                   17.2831
_cell_length_c                   19.1606
_cell_angle_alpha                90
_cell_angle_beta                 121.054
_cell_angle_gamma                90
_cell_volume                     5924.47
loop_
_atom_site_label
_atom_site_type_symbol
_atom_site_fract_x
_atom_site_fract_y
_atom_site_fract_z
Co1 Co 0.300267 0.469511 0.389539
O1 O 0.252509 0.522267 0.452221
O2 O 0.35481 0.39328 0.479831
N1 N 0.366508 0.5553 0.439117
N2 N 0.42516 0.563111 0.43202
N3 N 0.375629 0.449919 0.353431
N4 N 0.236233 0.38566 0.340162
N5 N 0.175128 0.392892 0.268299
N6 N 0.22452 0.518912 0.287227
C1 C 0.289658 0.582413 0.488957
C2 C 0.2694 0.627561 0.539418
C3 C 0.206929 0.605702 0.543707
H1 H 0.178503 0.561797 0.514203
C4 C 0.186421 0.647303 0.590361
H2 H 0.143798 0.632502 0.592901
C5 C 0.22862 0.710978 0.633609
H3 H 0.214901 0.739503 0.6663
C6 C 0.28957 0.73341 0.630021
H4 H 0.3174 0.777401 0.660098
C7 C 0.311818 0.692411 0.582411
C8 C 0.375897 0.716312 0.576398
C9 C 0.419759 0.779877 0.620883
H5 H 0.408502 0.8061 0.656802
C10 C 0.478121 0.805012 0.613871
H6 H 0.5074 0.847799 0.6453
C11 C 0.494722 0.76808 0.560863
H7 H 0.534299 0.786699 0.5546
C12 C 0.45384 0.704191 0.517152
H8 H 0.465901 0.679201 0.481202
C13 C 0.394849 0.67566 0.524889
C14 C 0.35198 0.60661 0.483492
C15 C 0.430811 0.503122 0.387352
C16 C 0.493399 0.500072 0.379749
H9 H 0.531599 0.538 0.404702
C17 C 0.49859 0.440772 0.335282
H10 H 0.5411 0.436802 0.329702
C18 C 0.441311 0.386563 0.298467
H11 H 0.443502 0.3458 0.266502
C19 C 0.381428 0.393263 0.309348
H12 H 0.342501 0.356099 0.284498
C20 C 0.323768 0.326822 0.45785
C21 C 0.356719 0.260029 0.511212
C22 C 0.425699 0.268268 0.583989
H13 H 0.450698 0.316702 0.5973
C23 C 0.457281 0.206543 0.636138
H14 H 0.504498 0.211802 0.684899
C24 C 0.419533 0.136422 0.616783
H15 H 0.440699 0.0940977 0.653299
C25 C 0.35194 0.127182 0.54548
H16 H 0.327202 0.0786028 0.5336
C26 C 0.318912 0.188878 0.489871
C27 C 0.248702 0.179927 0.411873
C28 C 0.21078 0.10873 0.389399
H17 H 0.229299 0.0671002 0.427201
C29 C 0.147548 0.0974709 0.314197
H18 H 0.122701 0.0488975 0.300599
C30 C 0.12045 0.157819 0.25849
H19 H 0.0778997 0.149898 0.205799
C31 C 0.154899 0.22934 0.278978
H20 H 0.134901 0.270299 0.2405
C32 C 0.219039 0.24252 0.355868
C33 C 0.256659 0.316778 0.381022
C34 C 0.169944 0.46759 0.239873
C35 C 0.110358 0.488228 0.16327
H21 H 0.0716998 0.452199 0.131499
C36 C 0.108577 0.561699 0.134558
H22 H 0.0693999 0.576401 0.0817995
C37 C 0.164183 0.613929 0.183033
H23 H 0.1631 0.665199 0.164598
C38 C 0.220937 0.59045 0.258308
H24 H 0.259202 0.626398 0.291199

#END
