# Supplementary material for: Mapping the cooperativity pathways in spin crossover complexes
Source: Chem Sci. 2020 Nov 16;12(3):1007–15. doi: 10.1039/d0sc05819j (PMC8179037; doi:10.1039/d0sc05819j)
Supplement: SC-012-D0SC05819J-s016 [file SC-012-D0SC05819J-s016.mol2]

@<TRIPOS>MOLECULE
PUYROS
    71    82     1     0     0
SMALL
NO_CHARGES
****
Generated from the CSD

@<TRIPOS>ATOM
     1 Co1      2.4204   8.1146   6.3941   Co.oh     1 RES1   0.0000
     2 O1       0.8035   9.0264   7.4230   O.3       1 RES1   0.0000
     3 O2       2.6670   6.7971   7.8762   O.3       1 RES1   0.0000
     4 N1       3.3137   9.5973   7.2079   N.2       1 RES1   0.0000
     5 N2       4.6087   9.7323   7.0914   N.2       1 RES1   0.0000
     6 N3       4.3511   7.7760   5.8014   N.ar      1 RES1   0.0000
     7 N4       1.5712   6.6654   5.5836   N.2       1 RES1   0.0000
     8 N5       1.0054   6.7904   4.4040   N.2       1 RES1   0.0000
     9 N6       1.8498   8.9684   4.7147   N.ar      1 RES1   0.0000
    10 C1       1.2162  10.0659   8.0260   C.ar      1 RES1   0.0000
    11 C2       0.2944  10.8462   8.8543   C.ar      1 RES1   0.0000
    12 C3      -1.0526  10.4684   8.9247   C.ar      1 RES1   0.0000
    13 H1      -1.3546   9.7096   8.4404   H         1 RES1   0.0000
    14 C4      -1.9420  11.1874   9.6905   C.ar      1 RES1   0.0000
    15 H2      -2.8572  10.9316   9.7322   H         1 RES1   0.0000
    16 C5      -1.4882  12.2879  10.4004   C.ar      1 RES1   0.0000
    17 H3      -2.0978  12.7809  10.9370   H         1 RES1   0.0000
    18 C6      -0.1799  12.6756  10.3415   C.ar      1 RES1   0.0000
    19 H4       0.1040  13.4359  10.8352   H         1 RES1   0.0000
    20 C7       0.7553  11.9670   9.5600   C.ar      1 RES1   0.0000
    21 C8       2.1529  12.3801   9.4613   C.ar      1 RES1   0.0000
    22 C9       2.6292  13.4787  10.1915   C.ar      1 RES1   0.0000
    23 H5       2.0391  13.9319  10.7811   H         1 RES1   0.0000
    24 C10      3.9173  13.9131  10.0764   C.ar      1 RES1   0.0000
    25 H6       4.2181  14.6526  10.5923   H         1 RES1   0.0000
    26 C11      4.7879  13.2748   9.2063   C.ar      1 RES1   0.0000
    27 H7       5.6763  13.5966   9.1035   H         1 RES1   0.0000
    28 C12      4.3662  12.1706   8.4888   C.ar      1 RES1   0.0000
    29 H8       4.9734  11.7387   7.8987   H         1 RES1   0.0000
    30 C13      3.0578  11.6775   8.6158   C.ar      1 RES1   0.0000
    31 C14      2.5717  10.4841   7.9363   C.ar      1 RES1   0.0000
    32 C15      5.1682   8.6955   6.3582   C.ar      1 RES1   0.0000
    33 C16      6.5504   8.6428   6.2334   C.ar      1 RES1   0.0000
    34 H9       7.1015   9.2983   6.6430   H         1 RES1   0.0000
    35 C17      7.0983   7.6179   5.5035   C.ar      1 RES1   0.0000
    36 H10      8.0412   7.5493   5.4119   H         1 RES1   0.0000
    37 C18      6.2660   6.6810   4.8992   C.ar      1 RES1   0.0000
    38 H11      6.6277   5.9765   4.3745   H         1 RES1   0.0000
    39 C19      4.9079   6.7968   5.0778   C.ar      1 RES1   0.0000
    40 H12      4.3406   6.1545   4.6699   H         1 RES1   0.0000
    41 C20      2.2360   5.6485   7.5154   C.ar      1 RES1   0.0000
    42 C21      2.3967   4.4941   8.3913   C.ar      1 RES1   0.0000
    43 C22      3.1179   4.6365   9.5859   C.ar      1 RES1   0.0000
    44 H13      3.5084   5.4736   9.8044   H         1 RES1   0.0000
    45 C23      3.2620   3.5697  10.4419   C.ar      1 RES1   0.0000
    46 H14      3.7661   3.6606  11.2423   H         1 RES1   0.0000
    47 C24      2.6650   2.3578  10.1242   C.ar      1 RES1   0.0000
    48 H15      2.7461   1.6263  10.7236   H         1 RES1   0.0000
    49 C25      1.9582   2.1981   8.9538   C.ar      1 RES1   0.0000
    50 H16      1.5590   1.3585   8.7588   H         1 RES1   0.0000
    51 C26      1.8181   3.2644   8.0410   C.ar      1 RES1   0.0000
    52 C27      1.1228   3.1097   6.7607   C.ar      1 RES1   0.0000
    53 C28      0.5530   1.8792   6.3918   C.ar      1 RES1   0.0000
    54 H17      0.5661   1.1597   7.0123   H         1 RES1   0.0000
    55 C29     -0.0242   1.6846   5.1574   C.ar      1 RES1   0.0000
    56 H18     -0.4087   0.8451   4.9342   H         1 RES1   0.0000
    57 C30     -0.0395   2.7276   4.2430   C.ar      1 RES1   0.0000
    58 H19     -0.4073   2.5907   3.3781   H         1 RES1   0.0000
    59 C31      0.4774   3.9637   4.5793   C.ar      1 RES1   0.0000
    60 H20      0.4401   4.6716   3.9477   H         1 RES1   0.0000
    61 C32      1.0569   4.1915   5.8414   C.ar      1 RES1   0.0000
    62 C33      1.5939   5.4749   6.2543   C.ar      1 RES1   0.0000
    63 C34      1.1781   8.0814   3.9374   C.ar      1 RES1   0.0000
    64 C35      0.6909   8.4381   2.6800   C.ar      1 RES1   0.0000
    65 H21      0.1976   7.8154   2.1585   H         1 RES1   0.0000
    66 C36      0.9375   9.7079   2.2087   C.ar      1 RES1   0.0000
    67 H22      0.6408   9.9620   1.3427   H         1 RES1   0.0000
    68 C37      1.6196  10.6106   3.0044   C.ar      1 RES1   0.0000
    69 H23      1.7792  11.4967   2.7018   H         1 RES1   0.0000
    70 C38      2.0608  10.2048   4.2400   C.ar      1 RES1   0.0000
    71 H24      2.5348  10.8261   4.7799   H         1 RES1   0.0000
@<TRIPOS>BOND
     1     1     2    1
     2     2    10    1
     3     3     1    1
     4     4     1    1
     5     5     4    2
     6     6     1    1
     7     7     1    1
     8     8     7    2
     9     9     1    1
    10    10    11   ar
    11    11    12   ar
    12    12    13    1
    13    14    12   ar
    14    15    14    1
    15    16    14   ar
    16    17    16    1
    17    18    16   ar
    18    19    18    1
    19    20    11   ar
    20    21    20   ar
    21    22    21   ar
    22    23    22    1
    23    24    22   ar
    24    25    24    1
    25    26    24   ar
    26    27    26    1
    27    28    26   ar
    28    29    28    1
    29    30    21   ar
    30    31     4    1
    31    32     5    1
    32    33    32   ar
    33    34    33    1
    34    35    33   ar
    35    36    35    1
    36    37    35   ar
    37    38    37    1
    38    39     6   ar
    39    40    39    1
    40    41     3    1
    41    42    41   ar
    42    43    42   ar
    43    44    43    1
    44    45    43   ar
    45    46    45    1
    46    47    45   ar
    47    48    47    1
    48    49    47   ar
    49    50    49    1
    50    51    42   ar
    51    52    51   ar
    52    53    52   ar
    53    54    53    1
    54    55    53   ar
    55    56    55    1
    56    57    55   ar
    57    58    57    1
    58    59    57   ar
    59    60    59    1
    60    61    52   ar
    61    62     7    1
    62    63     8    1
    63    64    63   ar
    64    65    64    1
    65    66    64   ar
    66    67    66    1
    67    68    66   ar
    68    69    68    1
    69    70     9   ar
    70    71    70    1
    71     6    32   ar
    72     9    63   ar
    73    10    31   ar
    74    18    20   ar
    75    28    30   ar
    76    30    31   ar
    77    37    39   ar
    78    41    62   ar
    79    49    51   ar
    80    59    61   ar
    81    61    62   ar
    82    68    70   ar
@<TRIPOS>SUBSTRUCTURE
     1 RES1        1 GROUP             0 ****  ****    0  
@<TRIPOS>CRYSIN
   20.8833   17.2831   19.1606   90.0000  121.0540   90.0000    15     1
