# Supplementary material for: Mapping the cooperativity pathways in spin crossover complexes
Source: Chem Sci. 2020 Nov 16;12(3):1007–15. doi: 10.1039/d0sc05819j (PMC8179037; doi:10.1039/d0sc05819j)
Supplement: SC-012-D0SC05819J-s017 [file SC-012-D0SC05819J-s017.cif]

#######################################################################
#
#                 Cambridge Crystallographic Data Centre
#                                CCDC 
#
#######################################################################
#
# If this CIF has been generated from an entry in the Cambridge 
# Structural Database, then it will include bibliographic, chemical, 
# crystal, experimental, refinement or atomic coordinate data resulting 
# from the CCDC's data processing and validation procedures.
#
#######################################################################

data_COMQUR
_symmetry_cell_setting           monoclinic
_symmetry_space_group_name_H-M   'P 21/c'
_symmetry_Int_Tables_number      14
_space_group_name_Hall           '-P 2ybc'
loop_
_symmetry_equiv_pos_site_id
_symmetry_equiv_pos_as_xyz
1 x,y,z
2 -x,1/2+y,1/2-z
3 -x,-y,-z
4 x,1/2-y,1/2+z
_cell_length_a                   16.489
_cell_length_b                   15.732
_cell_length_c                   16.016
_cell_angle_alpha                90
_cell_angle_beta                 90.3
_cell_angle_gamma                90
_cell_volume                     4154.57
loop_
_atom_site_label
_atom_site_type_symbol
_atom_site_fract_x
_atom_site_fract_y
_atom_site_fract_z
C1 C 0.3348 0.0878019 0.343599
H1 H 0.326503 0.0613972 0.394798
N1 N 0.0522999 0.143701 0.423002
C2 C 0.0438 0.3149 0.303101
C3 C 0.335198 0.291997 0.452897
H2 H 0.338101 0.2597 0.501399
C4 C -0.259099 0.330403 0.176601
C5 C 0.662898 0.096898 0.146899
C6 C 0.574601 0.1127 0.176401
C7 C -0.0819025 0.0911009 0.447303
H3 H -0.1316 0.0969997 0.473901
C8 C 0.261701 0.346898 0.345703
C9 C -0.113002 0.3209 0.239901
C10 C -0.276602 0.280003 0.00259744
H4 H -0.226502 0.272801 0.0287029
C11 C 0.411302 0.0859013 0.307097
H5 H 0.452299 0.0553013 0.333402
N2 N 0.265101 0.297 0.414398
C12 C 0.181902 0.350801 0.307403
H6 H 0.1739 0.382799 0.259301
C13 C 0.750198 0.0513031 0.0395984
C14 C 0.0773985 0.359001 0.569101
C15 C 0.669299 0.0724002 0.067702
C16 C -0.017501 0.350299 0.349699
H7 H -0.0069999 0.371599 0.402803
C17 C 0.754902 0.0229977 -0.0431012
H8 H 0.805398 0.00669972 -0.0632002
C18 C -0.193002 0.325197 0.206203
C19 C 0.142301 0.0758009 0.3291
H9 H 0.154503 0.0319985 0.292099
C20 C 0.723698 0.105003 0.198598
H10 H 0.713998 0.122801 0.253
C21 C -0.358398 0.270798 -0.118402
H11 H -0.364099 0.256801 -0.174503
C22 C -0.336603 0.336003 0.134199
C23 C 0.272202 0.128102 0.3045
C24 C 0.328098 0.387897 0.313803
H12 H 0.324898 0.419997 0.265201
C25 C 0.027799 0.282799 0.226302
H13 H 0.0691973 0.2597 0.194302
C26 C 0.399701 0.3791 0.357398
H14 H 0.445902 0.406903 0.338497
C27 C -0.0511971 0.284802 0.195701
H15 H -0.0624017 0.260901 0.143802
C28 C -0.0194007 0.150197 0.461501
H16 H -0.0280002 0.194902 0.498502
C29 C 0.508001 0.118802 0.201801
C30 C -0.0948001 0.353502 0.3165
H17 H -0.135798 0.378801 0.347401
C31 C 0.818499 0.0579011 0.0886001
H18 H 0.869299 0.0445017 0.0676021
C32 C 0.602998 0.0625032 0.00749885
H19 H 0.549802 0.0744025 0.0224029
N3 N 0.0993982 0.303299 0.526799
C33 C -0.4178 0.322203 0.00709925
C34 C 0.6927 0.0180969 -0.0939011
H20 H 0.700297 0.00139842 -0.149003
C35 C -0.422401 0.302301 -0.0759001
H21 H -0.471098 0.310698 -0.104097
C36 C 0.0625984 0.0786995 0.369498
C37 C -0.285003 0.259598 -0.0787973
H22 H -0.241098 0.237897 -0.1081
C38 C 0.4044 0.331401 0.426298
H23 H 0.4531 0.325102 0.455201
C39 C 0.00449713 0.019597 0.3548
H24 H 0.0140978 -0.0248983 0.317899
C40 C -0.484901 0.353903 0.0531975
H25 H -0.5344 0.3612 0.0259994
C41 C 0.367499 0.168497 0.199097
H26 H 0.378001 0.1974 0.149702
C42 C 0.2877 0.170398 0.233501
H27 H 0.2467 0.200699 0.206802
C43 C -0.0686029 0.0260997 0.394798
H28 H -0.108798 -0.0143974 0.385601
C44 C 0.620402 0.0364989 -0.0678019
H29 H 0.577703 0.0307018 -0.105602
N4 N 0.122001 0.3101 0.339603
C45 C -0.343001 0.3123 0.0495012
N5 N 0.194098 0.132501 0.344498
C46 C 0.251599 0.0972032 0.558199
Fe1 Fe 0.156412 0.226017 0.443369
C47 C -0.403702 0.364798 0.1772
H30 H -0.399697 0.378299 0.233601
C48 C 0.427698 0.125197 0.237497
N6 N 0.215003 0.152199 0.530402
C49 C -0.4793 0.3735 0.133899
H31 H -0.524798 0.3929 0.162203
S1 S 0.0463797 0.434598 0.626701
S2 S 0.303227 0.0184592 0.595219
C50 C 0.809099 0.0859013 0.172099
H32 H 0.853003 0.0919972 0.208201

#END
