# Supplementary material for: Mapping the cooperativity pathways in spin crossover complexes
Source: Chem Sci. 2020 Nov 16;12(3):1007–15. doi: 10.1039/d0sc05819j (PMC8179037; doi:10.1039/d0sc05819j)
Supplement: SC-012-D0SC05819J-s018 [file SC-012-D0SC05819J-s018.mol2]

@<TRIPOS>MOLECULE
COMQUR
    91   100     1     0     0
SMALL
NO_CHARGES
****
Generated from the CSD

@<TRIPOS>ATOM
     1 C1       5.4917   1.3813   5.5030   C.ar      1 RES1   0.0000
     2 H1       5.3506   0.9659   6.3230   H         1 RES1   0.0000
     3 N1       0.8269   2.2607   6.7747   N.ar      1 RES1   0.0000
     4 C2       0.6968   4.9540   4.8544   C.ar      1 RES1   0.0000
     5 C3       5.4891   4.5937   7.2535   C.ar      1 RES1   0.0000
     6 H2       5.5329   4.0856   8.0303   H         1 RES1   0.0000
     7 C4      -4.2871   5.1979   2.8284   C.1       1 RES1   0.0000
     8 C5      10.9182   1.5244   2.3527   C.ar      1 RES1   0.0000
     9 C6       9.4598   1.7730   2.8252   C.1       1 RES1   0.0000
    10 C7      -1.3880   1.4332   7.1639   C.ar      1 RES1   0.0000
    11 H3      -2.2097   1.5260   7.5899   H         1 RES1   0.0000
    12 C8       4.2862   5.4574   5.5367   C.ar      1 RES1   0.0000
    13 C9      -1.8834   5.0484   3.8422   C.ar      1 RES1   0.0000
    14 C10     -4.5611   4.4050   0.0416   C.ar      1 RES1   0.0000
    15 H4      -3.7372   4.2917   0.4597   H         1 RES1   0.0000
    16 C11      6.7562   1.3514   4.9184   C.ar      1 RES1   0.0000
    17 H5       7.4300   0.8700   5.3397   H         1 RES1   0.0000
    18 N2       4.3365   4.6724   6.6369   N.ar      1 RES1   0.0000
    19 C12      2.9736   5.5188   4.9233   C.2       1 RES1   0.0000
    20 H6       2.8457   6.0222   4.1529   H         1 RES1   0.0000
    21 C13     12.3667   0.8071   0.6342   C.ar      1 RES1   0.0000
    22 C14      1.2285   5.6478   9.1146   C.2       1 RES1   0.0000
    23 C15     11.0304   1.1390   1.0843   C.ar      1 RES1   0.0000
    24 C16     -0.3179   5.5109   5.6007   C.ar      1 RES1   0.0000
    25 H7      -0.1492   5.8460   6.4512   H         1 RES1   0.0000
    26 C17     12.4512   0.3618  -0.6903   C.ar      1 RES1   0.0000
    27 H8      13.2855   0.1054  -1.0122   H         1 RES1   0.0000
    28 C18     -3.1997   5.1160   3.3025   C.1       1 RES1   0.0000
    29 C19      2.3188   1.1925   5.2708   C.2       1 RES1   0.0000
    30 H9       2.5231   0.5034   4.6782   H         1 RES1   0.0000
    31 C20     11.9164   1.6519   3.1807   C.ar      1 RES1   0.0000
    32 H10     11.7519   1.9319   4.0520   H         1 RES1   0.0000
    33 C21     -5.8997   4.2602  -1.8963   C.ar      1 RES1   0.0000
    34 H11     -5.9890   4.0400  -2.7948   H         1 RES1   0.0000
    35 C22     -5.5615   5.2860   2.1493   C.ar      1 RES1   0.0000
    36 C23      4.4628   2.0153   4.8768   C.ar      1 RES1   0.0000
    37 C24      5.3837   6.1024   5.0258   C.ar      1 RES1   0.0000
    38 H12      5.3350   6.6074   4.2474   H         1 RES1   0.0000
    39 C25      0.4394   4.4490   3.6244   C.ar      1 RES1   0.0000
    40 H13      1.1247   4.0856   3.1119   H         1 RES1   0.0000
    41 C26      6.5607   5.9640   5.7240   C.ar      1 RES1   0.0000
    42 H14      7.3241   6.4014   5.4213   H         1 RES1   0.0000
    43 C27     -0.8606   4.4805   3.1343   C.ar      1 RES1   0.0000
    44 H15     -1.0410   4.1045   2.3031   H         1 RES1   0.0000
    45 C28     -0.3586   2.3629   7.3913   C.ar      1 RES1   0.0000
    46 H16     -0.5035   3.0662   7.9839   H         1 RES1   0.0000
    47 C29      8.3595   1.8690   3.2320   C.1       1 RES1   0.0000
    48 C30     -1.5897   5.5613   5.0690   C.ar      1 RES1   0.0000
    49 H17     -2.2683   5.9593   5.5639   H         1 RES1   0.0000
    50 C31     13.4888   0.9109   1.4190   C.ar      1 RES1   0.0000
    51 H18     14.3282   0.7001   1.0827   H         1 RES1   0.0000
    52 C32      9.9422   0.9833   0.1201   C.ar      1 RES1   0.0000
    53 H19      9.0638   1.1705   0.3588   H         1 RES1   0.0000
    54 N3       1.5948   4.7715   8.4371   N.2       1 RES1   0.0000
    55 C33     -6.8897   5.0689   0.1137   C.ar      1 RES1   0.0000
    56 C34     11.4298   0.2847  -1.5039   C.ar      1 RES1   0.0000
    57 H20     11.5597   0.0220  -2.3864   H         1 RES1   0.0000
    58 C35     -6.9586   4.7558  -1.2156   C.ar      1 RES1   0.0000
    59 H21     -7.7592   4.8879  -1.6672   H         1 RES1   0.0000
    60 C36      1.0012   1.2381   5.9178   C.ar      1 RES1   0.0000
    61 C37     -4.6928   4.0840  -1.2620   C.ar      1 RES1   0.0000
    62 H22     -3.9664   3.7426  -1.7313   H         1 RES1   0.0000
    63 C38      6.6324   5.2136   6.8275   C.ar      1 RES1   0.0000
    64 H23      7.4330   5.1145   7.2904   H         1 RES1   0.0000
    65 C39      0.0444   0.3083   5.6824   C.ar      1 RES1   0.0000
    66 H24      0.2058  -0.3917   5.0914   H         1 RES1   0.0000
    67 C40     -8.0000   5.5676   0.8520   C.ar      1 RES1   0.0000
    68 H25     -8.8139   5.6824   0.4164   H         1 RES1   0.0000
    69 C41      6.0430   2.6508   3.1887   C.ar      1 RES1   0.0000
    70 H26      6.2203   3.1055   2.3976   H         1 RES1   0.0000
    71 C42      4.7243   2.6807   3.7397   C.ar      1 RES1   0.0000
    72 H27      4.0505   3.1574   3.3121   H         1 RES1   0.0000
    73 C43     -1.1643   0.4106   6.3230   C.ar      1 RES1   0.0000
    74 H28     -1.8263  -0.2265   6.1757   H         1 RES1   0.0000
    75 C44     10.2355   0.5742  -1.0859   C.ar      1 RES1   0.0000
    76 H29      9.5346   0.4830  -1.6913   H         1 RES1   0.0000
    77 N4       1.9832   4.8785   5.4390   N.2       1 RES1   0.0000
    78 C45     -5.6599   4.9131   0.7928   C.ar      1 RES1   0.0000
    79 N5       3.1716   2.0845   5.5174   N.2       1 RES1   0.0000
    80 C46      4.1018   1.5292   8.9400   C.2       1 RES1   0.0000
    81 Fe1      2.5419   3.5557   7.1009   Fe        1 RES1   0.0000
    82 C47     -6.6715   5.7390   2.8380   C.ar      1 RES1   0.0000
    83 H30     -6.6102   5.9514   3.7413   H         1 RES1   0.0000
    84 C48      7.0324   1.9696   3.8037   C.ar      1 RES1   0.0000
    85 N6       3.5007   2.3944   8.4948   N.2       1 RES1   0.0000
    86 C49     -7.9144   5.8759   2.1445   C.ar      1 RES1   0.0000
    87 H31     -8.6670   6.1811   2.5978   H         1 RES1   0.0000
    88 S1       0.7122   6.8371  10.0371   S.2       1 RES1   0.0000
    89 S2       4.9500   0.2904   9.5329   S.2       1 RES1   0.0000
    90 C50     13.3268   1.3514   2.7563   C.ar      1 RES1   0.0000
    91 H32     14.0477   1.4473   3.3345   H         1 RES1   0.0000
@<TRIPOS>BOND
     1     1     2    1
     2     1    16   ar
     3     1    36   ar
     4     3    45   ar
     5     3    60   ar
     6     3    81    1
     7     4    24   ar
     8     4    39   ar
     9     4    77    1
    10     5     6    1
    11     5    18   ar
    12     5    63   ar
    13     7    28    3
    14     7    35    1
    15     8     9    1
    16     8    23   ar
    17     8    31   ar
    18     9    47    3
    19    10    11    1
    20    10    45   ar
    21    10    73   ar
    22    12    18   ar
    23    12    19    1
    24    12    37   ar
    25    13    28    1
    26    13    43   ar
    27    13    48   ar
    28    14    15    1
    29    14    61   ar
    30    14    78   ar
    31    16    17    1
    32    16    84   ar
    33    18    81    1
    34    19    20    1
    35    19    77    2
    36    21    23   ar
    37    21    26   ar
    38    21    50   ar
    39    22    54    2
    40    22    88    2
    41    23    52   ar
    42    24    25    1
    43    24    48   ar
    44    26    27    1
    45    26    56   ar
    46    29    30    1
    47    29    60    1
    48    29    79    2
    49    31    32    1
    50    31    90   ar
    51    33    34    1
    52    33    58   ar
    53    33    61   ar
    54    35    78   ar
    55    35    82   ar
    56    36    71   ar
    57    36    79    1
    58    37    38    1
    59    37    41   ar
    60    39    40    1
    61    39    43   ar
    62    41    42    1
    63    41    63   ar
    64    43    44    1
    65    45    46    1
    66    47    84    1
    67    48    49    1
    68    50    51    1
    69    50    90   ar
    70    52    53    1
    71    52    75   ar
    72    54    81    1
    73    55    58   ar
    74    55    67   ar
    75    55    78   ar
    76    56    57    1
    77    56    75   ar
    78    58    59    1
    79    60    65   ar
    80    61    62    1
    81    63    64    1
    82    65    66    1
    83    65    73   ar
    84    67    68    1
    85    67    86   ar
    86    69    70    1
    87    69    71   ar
    88    69    84   ar
    89    71    72    1
    90    73    74    1
    91    75    76    1
    92    77    81    1
    93    79    81    1
    94    80    85    2
    95    80    89    2
    96    81    85    1
    97    82    83    1
    98    82    86   ar
    99    86    87    1
   100    90    91    1
@<TRIPOS>SUBSTRUCTURE
     1 RES1        1 GROUP             0 ****  ****    0  
@<TRIPOS>CRYSIN
   16.4890   15.7320   16.0160   90.0000   90.3000   90.0000    14     1
