# Supplementary material for: Mapping the cooperativity pathways in spin crossover complexes
Source: Chem Sci. 2020 Nov 16;12(3):1007–15. doi: 10.1039/d0sc05819j (PMC8179037; doi:10.1039/d0sc05819j)
Supplement: SC-012-D0SC05819J-s019 [file SC-012-D0SC05819J-s019.cif]

#######################################################################
#
#                 Cambridge Crystallographic Data Centre
#                                CCDC 
#
#######################################################################
#
# If this CIF has been generated from an entry in the Cambridge 
# Structural Database, then it will include bibliographic, chemical, 
# crystal, experimental, refinement or atomic coordinate data resulting 
# from the CCDC's data processing and validation procedures.
#
#######################################################################

data_generated_by_bilbao_crystallographic_server
_symmetry_cell_setting           monoclinic
_symmetry_space_group_name_H-M   'P 21/c'
_symmetry_Int_Tables_number      14
_space_group_name_Hall           '-P 2ybc'
loop_
_symmetry_equiv_pos_site_id
_symmetry_equiv_pos_as_xyz
1 x,y,z
2 -x,1/2+y,1/2-z
3 -x,-y,-z
4 x,1/2-y,1/2+z
_cell_length_a                   16.5100
_cell_length_b                   15.5400
_cell_length_c                   15.5500
_cell_angle_alpha                90.00
_cell_angle_beta                 89.90
_cell_angle_gamma                90.00
_cell_volume                     3989.59
loop_
_atom_site_label
_atom_site_type_symbol
_atom_site_fract_x
_atom_site_fract_y
_atom_site_fract_z
Fe1	Fe	0.15744	0.22446	0.42293
S1	S	0.04713	0.42758	0.61648  
S2	S	0.29189	0.02286	0.59793  
N1	N	0.1143	0.3008	0.51     
N4	N	0.2036	0.1487	0.5097   
C6	C	0.3324	0.0899	0.338    
H2	H	0.3204	0.0579	0.387    
C7	C	0.4093	0.0896	0.3058   
H3	H	0.4489	0.0571	0.3331   
N5	N	0.0577	0.1527	0.4172   
C8	C	0.8187	0.0584	0.0841   
H4	H	0.8692	0.0429	0.0627   
N6	N	0.1922	0.1396	0.3379   
C12	C	0.0871	0.3535	0.5552   
C13	C	0.2902	0.1859	0.2276   
H8	H	0.2503	0.2182	0.2005   
C18	C	0.2396	0.0973	0.5475   
C20	C	0.511	0.1311	0.2011     
C22	C	0.1426	0.0786	0.3222   
H13	H	0.1557	0.0337	0.2851   
C24	C	0.7243	0.1104	0.1945   
H15	H	0.7162	0.1295	0.2505   
C28	C	0.7509	0.0188	-0.051   
H19	H	0.8011	0.0014	-0.0721  
C29	C	0.2718	0.1374	0.2983   
C30	C	0.4294	0.1363	0.2338   
C31	C	0.0038	0.0231	0.3547   
H20	H	0.0109	-0.024	0.3186   
C32	C	0.67	0.0748	0.063      
C33	C	0.5794	0.1213	0.1783   
C34	C	0.0649	0.0827	0.3652   
C35	C	0.7486	0.051	0.0338     
C37	C	-0.0748	0.1043	0.4518   
H21	H	-0.1224	0.1127	0.4828   
C38	C	0.6619	0.1032	0.1448   
C39	C	0.3701	0.1865	0.1962   
H22	H	0.3833	0.2211	0.1495   
C43	C	0.6126	0.0323	-0.0763  
H25	H	0.5684	0.0248	-0.1125  
C45	C	0.6874	0.011	-0.1041    
H27	H	0.6949	-0.009	-0.1599  
C46	C	-0.0679	0.0346	0.3989   
H28	H	-0.1104	-0.0042	0.3928   
C48	C	0.6017	0.063	0.0003     
H30	H	0.5496	0.0784	0.0171   
C49	C	-0.0119	0.1629	0.46     
H31	H	-0.0183	0.2102	0.496    
C50	C	0.8095	0.0896	0.1665   
H32	H	0.8535	0.0973	0.2029   
N2	N	0.259	0.2917	0.4116     
N3	N	0.1238	0.3064	0.3352   
C1	C	-0.3415	0.3413	0.1377   
C2	C	-0.3466	0.3144	0.049    
C3	C	0.2586	0.3482	0.346    
C4	C	-0.4222	0.3247	0.0057   
C5	C	0.1793	0.3578	0.3061   
H1	H	0.1692	0.3978	0.263    
C9	C	0.022	0.2758	0.2255     
H5	H	0.0609	0.2462	0.1938   
C10	C	-0.0153	0.356	0.3492     
H6	H	-0.0019	0.3807	0.4018   
C11	C	-0.0573	0.2807	0.1953   
H7	H	-0.0707	0.2548	0.1433   
C14	C	0.0429	0.314	0.3009     
C15	C	-0.4832	0.3803	0.1368   
H9	H	-0.5282	0.4008	0.1663   
C16	C	-0.1159	0.3234	0.2416   
C17	C	-0.2871	0.2556	-0.0808  
H10	H	-0.2431	0.2316	-0.1095  
C19	C	-0.2807	0.2796	0.0025   
H11	H	-0.2312	0.273	0.0302     
C21	C	0.3272	0.2817	0.4557   
H12	H	0.3279	0.2436	0.5018   
C23	C	-0.4089	0.372	0.1789     
H14	H	-0.4051	0.3877	0.2364   
C25	C	0.3981	0.3266	0.4348   
H16	H	0.4452	0.3189	0.4666   
C26	C	0.3966	0.3819	0.3669   
H17	H	0.4434	0.4111	0.3509   
C27	C	-0.0938	0.3608	0.3185   
H18	H	-0.1327	0.3901	0.3505   
C36	C	-0.2639	0.3351	0.179    
C40	C	-0.1969	0.3305	0.2091   
C41	C	0.3252	0.3949	0.3215   
H23	H	0.3228	0.4338	0.2761   
C42	C	-0.4895	0.3577	0.05     
H24	H	-0.5386	0.3646	0.0216   
C44	C	-0.4261	0.3002	-0.0822  
H26	H	-0.4744	0.3067	-0.1122  
C47	C	-0.3605	0.2674	-0.1229  
H29	H	-0.3646	0.2523	-0.1806  

#END
