# Supplementary material for: Mapping the cooperativity pathways in spin crossover complexes
Source: Chem Sci. 2020 Nov 16;12(3):1007–15. doi: 10.1039/d0sc05819j (PMC8179037; doi:10.1039/d0sc05819j)
Supplement: SC-012-D0SC05819J-s020 [file SC-012-D0SC05819J-s020.mol2]

@<TRIPOS>MOLECULE
generated_by_bilbao_crystallographic_server
    91   100     1     0     0
SMALL
NO_CHARGES
****
Generated from the CSD

@<TRIPOS>ATOM
     1 Fe1      2.6108   3.4881   6.5766   Fe        1 RES1   0.0000
     2 S1       0.7948   6.6446   9.5862   S.2       1 RES1   0.0000
     3 S2       4.8353   0.3552   9.2978   S.2       1 RES1   0.0000
     4 N1       1.9009   4.6744   7.9305   N.2       1 RES1   0.0000
     5 N4       3.3753   2.3108   7.9258   N.2       1 RES1   0.0000
     6 C6       5.4971   1.3970   5.2559   C.ar      1 RES1   0.0000
     7 H2       5.3003   0.8998   6.0178   H         1 RES1   0.0000
     8 C7       6.7658   1.3924   4.7552   C.ar      1 RES1   0.0000
     9 H3       7.4204   0.8873   5.1797   H         1 RES1   0.0000
    10 N5       0.9639   2.3730   6.4875   N.ar      1 RES1   0.0000
    11 C8      13.5190   0.9075   1.3078   C.ar      1 RES1   0.0000
    12 H4      14.3522   0.6667   0.9750   H         1 RES1   0.0000
    13 N6       3.1824   2.1694   5.2543   N.2       1 RES1   0.0000
    14 C12      1.4531   5.4934   8.6333   C.2       1 RES1   0.0000
    15 C13      4.7974   2.8889   3.5392   C.ar      1 RES1   0.0000
    16 H8       4.1379   3.3908   3.1178   H         1 RES1   0.0000
    17 C18      3.9707   1.5120   8.5136   C.2       1 RES1   0.0000
    18 C20      8.4421   2.0373   3.1271   C.1       1 RES1   0.0000
    19 C22      2.3631   1.2214   5.0102   C.2       1 RES1   0.0000
    20 H13      2.5783   0.5237   4.4333   H         1 RES1   0.0000
    21 C24     11.9635   1.7156   3.0245   C.ar      1 RES1   0.0000
    22 H15     11.8313   2.0124   3.8953   H         1 RES1   0.0000
    23 C28     12.3960   0.2922  -0.7930   C.ar      1 RES1   0.0000
    24 H19     13.2242   0.0218  -1.1212   H         1 RES1   0.0000
    25 C29      4.4955   2.1352   4.6386   C.ar      1 RES1   0.0000
    26 C30      7.0957   2.1181   3.6356   C.ar      1 RES1   0.0000
    27 C31      0.0724   0.3590   5.5156   C.ar      1 RES1   0.0000
    28 H20      0.1886  -0.3730   4.9542   H         1 RES1   0.0000
    29 C32     11.0634   1.1624   0.9796   C.ar      1 RES1   0.0000
    30 C33      9.5707   1.8850   2.7726   C.1       1 RES1   0.0000
    31 C34      1.0814   1.2852   5.6789   C.ar      1 RES1   0.0000
    32 C35     12.3603   0.7925   0.5256   C.ar      1 RES1   0.0000
    33 C37     -1.2227   1.6208   7.0255   C.ar      1 RES1   0.0000
    34 H21     -2.0077   1.7514   7.5075   H         1 RES1   0.0000
    35 C38     10.9319   1.6037   2.2516   C.ar      1 RES1   0.0000
    36 C39      6.1157   2.8982   3.0509   C.ar      1 RES1   0.0000
    37 H22      6.3323   3.4359   2.3247   H         1 RES1   0.0000
    38 C43     10.1120   0.5019  -1.1865   C.ar      1 RES1   0.0000
    39 H25      9.3812   0.3854  -1.7494   H         1 RES1   0.0000
    40 C45     11.3461   0.1709  -1.6188   C.ar      1 RES1   0.0000
    41 H27     11.4685  -0.1399  -2.4864   H         1 RES1   0.0000
    42 C46     -1.1102   0.5377   6.2029   C.ar      1 RES1   0.0000
    43 H28     -1.8120  -0.0653   6.1080   H         1 RES1   0.0000
    44 C48      9.9341   0.9790   0.0047   C.ar      1 RES1   0.0000
    45 H30      9.0744   1.2183   0.2659   H         1 RES1   0.0000
    46 C49     -0.1840   2.5315   7.1530   C.ar      1 RES1   0.0000
    47 H31     -0.2887   3.2665   7.7128   H         1 RES1   0.0000
    48 C50     13.3694   1.3924   2.5891   C.ar      1 RES1   0.0000
    49 H32     14.0968   1.5120   3.1551   H         1 RES1   0.0000
    50 N2       4.2873   4.5330   6.4004   N.ar      1 RES1   0.0000
    51 N3       2.0530   4.7615   5.2124   N.2       1 RES1   0.0000
    52 C1      -5.6344   5.3038   2.1412   C.ar      1 RES1   0.0000
    53 C2      -5.7210   4.8858   0.7619   C.ar      1 RES1   0.0000
    54 C3       4.2789   5.4110   5.3803   C.ar      1 RES1   0.0000
    55 C4      -6.9704   5.0458   0.0886   C.ar      1 RES1   0.0000
    56 C5       2.9686   5.5602   4.7598   C.2       1 RES1   0.0000
    57 H1       2.8006   6.1818   4.0896   H         1 RES1   0.0000
    58 C9       0.3693   4.2859   3.5065   C.ar      1 RES1   0.0000
    59 H5       1.0107   3.8259   3.0136   H         1 RES1   0.0000
    60 C10     -0.2431   5.5322   5.4301   C.ar      1 RES1   0.0000
    61 H6      -0.0205   5.9161   6.2480   H         1 RES1   0.0000
    62 C11     -0.9407   4.3621   3.0369   C.ar      1 RES1   0.0000
    63 H7      -1.1634   3.9596   2.2283   H         1 RES1   0.0000
    64 C14      0.7164   4.8796   4.6790   C.ar      1 RES1   0.0000
    65 C15     -7.9739   5.9099   2.1272   C.ar      1 RES1   0.0000
    66 H9      -8.7161   6.2284   2.5860   H         1 RES1   0.0000
    67 C16     -1.9070   5.0256   3.7569   C.ar      1 RES1   0.0000
    68 C17     -4.7422   3.9720  -1.2564   C.ar      1 RES1   0.0000
    69 H10     -4.0166   3.5991  -1.7027   H         1 RES1   0.0000
    70 C19     -4.6343   4.3450   0.0389   C.ar      1 RES1   0.0000
    71 H11     -3.8163   4.2424   0.4696   H         1 RES1   0.0000
    72 C21      5.4144   4.3776   7.0861   C.ar      1 RES1   0.0000
    73 H12      5.4272   3.7855   7.8030   H         1 RES1   0.0000
    74 C23     -6.7461   5.7809   2.7819   C.ar      1 RES1   0.0000
    75 H14     -6.6818   6.0249   3.6760   H         1 RES1   0.0000
    76 C25      6.5844   5.0754   6.7611   C.ar      1 RES1   0.0000
    77 H16      7.3629   4.9557   7.2556   H         1 RES1   0.0000
    78 C26      6.5578   5.9347   5.7053   C.ar      1 RES1   0.0000
    79 H17      7.3301   6.3885   5.4565   H         1 RES1   0.0000
    80 C27     -1.5400   5.6068   4.9527   C.ar      1 RES1   0.0000
    81 H18     -2.1814   6.0622   5.4503   H         1 RES1   0.0000
    82 C36     -4.3521   5.2075   2.7834   C.1       1 RES1   0.0000
    83 C40     -3.2451   5.1360   3.2515   C.1       1 RES1   0.0000
    84 C41      5.3778   6.1367   4.9993   C.ar      1 RES1   0.0000
    85 H23      5.3369   6.7413   4.2933   H         1 RES1   0.0000
    86 C42     -8.0803   5.5587   0.7775   C.ar      1 RES1   0.0000
    87 H24     -8.8917   5.6659   0.3359   H         1 RES1   0.0000
    88 C44     -7.0371   4.6651  -1.2782   C.ar      1 RES1   0.0000
    89 H26     -7.8354   4.7661  -1.7447   H         1 RES1   0.0000
    90 C47     -5.9552   4.1554  -1.9111   C.ar      1 RES1   0.0000
    91 H29     -6.0244   3.9207  -2.8083   H         1 RES1   0.0000
@<TRIPOS>BOND
     1     1     4    1
     2     1     5    1
     3     1    10    1
     4     1    13    1
     5     1    50    1
     6     1    51    1
     7     2    14    2
     8     3    17    2
     9     4    14    2
    10     5    17    2
    11     6     7    1
    12     6     8   ar
    13     6    25   ar
    14     8     9    1
    15     8    26   ar
    16    10    31   ar
    17    10    46   ar
    18    11    12    1
    19    11    32   ar
    20    11    48   ar
    21    13    19    2
    22    13    25    1
    23    15    16    1
    24    15    25   ar
    25    15    36   ar
    26    18    26    1
    27    18    30    3
    28    19    20    1
    29    19    31    1
    30    21    22    1
    31    21    35   ar
    32    21    48   ar
    33    23    24    1
    34    23    32   ar
    35    23    40   ar
    36    26    36   ar
    37    27    28    1
    38    27    31   ar
    39    27    42   ar
    40    29    32   ar
    41    29    35   ar
    42    29    44   ar
    43    30    35    1
    44    33    34    1
    45    33    42   ar
    46    33    46   ar
    47    36    37    1
    48    38    39    1
    49    38    40   ar
    50    38    44   ar
    51    40    41    1
    52    42    43    1
    53    44    45    1
    54    46    47    1
    55    48    49    1
    56    50    54   ar
    57    50    72   ar
    58    51    56    2
    59    51    64    1
    60    52    53   ar
    61    52    74   ar
    62    52    82    1
    63    53    55   ar
    64    53    70   ar
    65    54    56    1
    66    54    84   ar
    67    55    86   ar
    68    55    88   ar
    69    56    57    1
    70    58    59    1
    71    58    62   ar
    72    58    64   ar
    73    60    61    1
    74    60    64   ar
    75    60    80   ar
    76    62    63    1
    77    62    67   ar
    78    65    66    1
    79    65    74   ar
    80    65    86   ar
    81    67    80   ar
    82    67    83    1
    83    68    69    1
    84    68    70   ar
    85    68    90   ar
    86    70    71    1
    87    72    73    1
    88    72    76   ar
    89    74    75    1
    90    76    77    1
    91    76    78   ar
    92    78    79    1
    93    78    84   ar
    94    80    81    1
    95    82    83    3
    96    84    85    1
    97    86    87    1
    98    88    89    1
    99    88    90   ar
   100    90    91    1
@<TRIPOS>SUBSTRUCTURE
     1 RES1        1 GROUP             0 ****  ****    0  
@<TRIPOS>CRYSIN
   16.5100   15.5400   15.5500   90.0000   89.9000   90.0000    14     1
