# Supplementary material for: Mapping the cooperativity pathways in spin crossover complexes
Source: Chem Sci. 2020 Nov 16;12(3):1007–15. doi: 10.1039/d0sc05819j (PMC8179037; doi:10.1039/d0sc05819j)
Supplement: SC-012-D0SC05819J-s021 [file SC-012-D0SC05819J-s021.cif]

 
data_pea293k 
 
_audit_creation_method            SHELXL-97 
_chemical_name_systematic 
; 
 ? 
; 
_chemical_name_common             ? 
_chemical_melting_point           ? 
_chemical_formula_moiety          ? 
_chemical_formula_sum 
 'C42 H28 Fe N6 S2' 
_chemical_formula_weight          736.67 
 
loop_ 
 _atom_type_symbol 
 _atom_type_description 
 _atom_type_scat_dispersion_real 
 _atom_type_scat_dispersion_imag 
 _atom_type_scat_source 
 'C'  'C'   0.0033   0.0016 
 'International Tables Vol C Tables 4.2.6.8 and 6.1.1.4' 
 'H'  'H'   0.0000   0.0000 
 'International Tables Vol C Tables 4.2.6.8 and 6.1.1.4' 
 'N'  'N'   0.0061   0.0033 
 'International Tables Vol C Tables 4.2.6.8 and 6.1.1.4' 
 'S'  'S'   0.1246   0.1234 
 'International Tables Vol C Tables 4.2.6.8 and 6.1.1.4' 
 'Fe'  'Fe'   0.3463   0.8444 
 'International Tables Vol C Tables 4.2.6.8 and 6.1.1.4' 
 
_symmetry_cell_setting            ? 
_symmetry_space_group_name_H-M    ? 
 
loop_ 
 _symmetry_equiv_pos_as_xyz 
 'x, y, z' 
 '-x, y+1/2, -z+1/2' 
 '-x, -y, -z' 
 'x, -y-1/2, z-1/2' 
 
_cell_length_a                    15.6573(2) 
_cell_length_b                    14.5456(2) 
_cell_length_c                    16.8391(3) 
_cell_angle_alpha                 90.00 
_cell_angle_beta                  93.0390(10) 
_cell_angle_gamma                 90.00 
_cell_volume                      3829.62(10) 
_cell_formula_units_Z             4 
_cell_measurement_temperature     293(2) 
_cell_measurement_reflns_used     ? 
_cell_measurement_theta_min       ? 
_cell_measurement_theta_max       ? 
 
_exptl_crystal_description        ? 
_exptl_crystal_colour             ? 
_exptl_crystal_size_max           ? 
_exptl_crystal_size_mid           ? 
_exptl_crystal_size_min           ? 
_exptl_crystal_density_meas       ? 
_exptl_crystal_density_diffrn     1.278 
_exptl_crystal_density_method     'not measured' 
_exptl_crystal_F_000              1520 
_exptl_absorpt_coefficient_mu     0.540 
_exptl_absorpt_correction_type    ? 
_exptl_absorpt_correction_T_min   ? 
_exptl_absorpt_correction_T_max   ? 
_exptl_absorpt_process_details    ? 
 
_exptl_special_details 
; 
 ? 
; 
 
_diffrn_ambient_temperature       293(2) 
_diffrn_radiation_wavelength      0.71073 
_diffrn_radiation_type            MoK\a 
_diffrn_radiation_source          'fine-focus sealed tube' 
_diffrn_radiation_monochromator   graphite 
_diffrn_measurement_device_type   ? 
_diffrn_measurement_method        ? 
_diffrn_detector_area_resol_mean  ? 
_diffrn_standards_number          ? 
_diffrn_standards_interval_count  ? 
_diffrn_standards_interval_time   ? 
_diffrn_standards_decay_%         ? 
_diffrn_reflns_number             35452 
_diffrn_reflns_av_R_equivalents   0.0704 
_diffrn_reflns_av_sigmaI/netI     0.0533 
_diffrn_reflns_limit_h_min        -20 
_diffrn_reflns_limit_h_max        20 
_diffrn_reflns_limit_k_min        -19 
_diffrn_reflns_limit_k_max        19 
_diffrn_reflns_limit_l_min        -22 
_diffrn_reflns_limit_l_max        22 
_diffrn_reflns_theta_min          1.30 
_diffrn_reflns_theta_max          27.90 
_reflns_number_total              9150 
_reflns_number_gt                 4695 
_reflns_threshold_expression      >2sigma(I) 
 
_computing_data_collection        ? 
_computing_cell_refinement        ? 
_computing_data_reduction         ? 
_computing_structure_solution     'SHELXS-97 (Sheldrick, 1990)' 
_computing_structure_refinement   'SHELXL-97 (Sheldrick, 1997)' 
_computing_molecular_graphics     ? 
_computing_publication_material   ? 
 
_refine_special_details 
; 
 Refinement of F^2^ against ALL reflections.  The weighted R-factor wR and 
 goodness of fit S are based on F^2^, conventional R-factors R are based 
 on F, with F set to zero for negative F^2^. The threshold expression of 
 F^2^ > 2sigma(F^2^) is used only for calculating R-factors(gt) etc. and is 
 not relevant to the choice of reflections for refinement.  R-factors based 
 on F^2^ are statistically about twice as large as those based on F, and R- 
 factors based on ALL data will be even larger. 
; 
 
_refine_ls_structure_factor_coef  Fsqd  
_refine_ls_matrix_type            full 
_refine_ls_weighting_scheme       calc  
_refine_ls_weighting_details 
 'calc w=1/[\s^2^(Fo^2^)+(0.1309P)^2^+0.0000P] where P=(Fo^2^+2Fc^2^)/3' 
_atom_sites_solution_primary      direct 
_atom_sites_solution_secondary    difmap 
_atom_sites_solution_hydrogens    geom 
_refine_ls_hydrogen_treatment     mixed 
_refine_ls_extinction_method      none 
_refine_ls_extinction_coef        ? 
_refine_ls_number_reflns          9150 
_refine_ls_number_parameters      460 
_refine_ls_number_restraints      0 
_refine_ls_R_factor_all           0.1466 
_refine_ls_R_factor_gt            0.0606 
_refine_ls_wR_factor_ref          0.2328 
_refine_ls_wR_factor_gt           0.1534 
_refine_ls_goodness_of_fit_ref    1.074 
_refine_ls_restrained_S_all       1.074 
_refine_ls_shift/su_max           0.001 
_refine_ls_shift/su_mean          0.000 
 
loop_ 
 _atom_site_label 
 _atom_site_type_symbol 
 _atom_site_fract_x 
 _atom_site_fract_y 
 _atom_site_fract_z 
 _atom_site_U_iso_or_equiv 
 _atom_site_adp_type 
 _atom_site_occupancy 
 _atom_site_symmetry_multiplicity 
 _atom_site_calc_flag 
 _atom_site_refinement_flags 
 _atom_site_disorder_assembly 
 _atom_site_disorder_group 
Fe1 Fe 0.79524(3) 0.79102(4) 0.04499(3) 0.0605(2) Uani 1 1 d . . . 
S2 S 0.94103(7) 0.57466(8) -0.11203(7) 0.0873(4) Uani 1 1 d . . . 
S3 S 0.69207(7) 1.00512(8) -0.15513(7) 0.0858(4) Uani 1 1 d . . . 
N1 N 0.77797(16) 0.88179(18) 0.15270(15) 0.0546(7) Uani 1 1 d . . . 
N2 N 0.67783(18) 0.71728(19) 0.06646(17) 0.0617(7) Uani 1 1 d . . . 
N3 N 0.82796(18) 0.69062(19) 0.14422(16) 0.0576(7) Uani 1 1 d . . . 
C4 C 0.8467(2) 0.9213(2) 0.1788(2) 0.0618(9) Uani 1 1 d . . . 
H4 H 0.8471 0.9552 0.2257 0.074 Uiso 1 1 calc R . . 
C5 C 0.6250(2) 0.8985(2) 0.1610(2) 0.0620(9) Uani 1 1 d . . . 
H5 H 0.6209 0.9054 0.1060 0.074 Uiso 1 1 calc R . . 
N4 N 0.91703(18) 0.8633(2) 0.06859(18) 0.0682(8) Uani 1 1 d . . . 
C7 C 0.7634(2) 0.6526(2) 0.1722(2) 0.0632(9) Uani 1 1 d . . . 
H7 H 0.7697 0.6168 0.2179 0.076 Uiso 1 1 calc R . . 
C8 C 0.7181(2) 0.9326(3) -0.0851(2) 0.0626(9) Uani 1 1 d . . . 
C9 C 0.9244(2) 0.7014(3) 0.2618(2) 0.0730(10) Uani 1 1 d . . . 
H9 H 0.8790 0.7175 0.2924 0.088 Uiso 1 1 calc R . . 
C10 C 0.5574(2) 0.8903(2) 0.2851(2) 0.0654(9) Uani 1 1 d . . . 
N5 N 0.8457(2) 0.7067(3) -0.03914(19) 0.0817(10) Uani 1 1 d . . . 
C12 C 0.70382(19) 0.8860(2) 0.1994(2) 0.0541(8) Uani 1 1 d . . . 
C13 C 0.6026(3) 0.7267(3) 0.0252(3) 0.0759(11) Uani 1 1 d . . . 
H13 H 0.6010 0.7611 -0.0215 0.091 Uiso 1 1 calc R . . 
C14 C 0.5520(2) 0.9010(2) 0.2031(2) 0.0670(9) Uani 1 1 d . . . 
H14 H 0.4990 0.9098 0.1766 0.080 Uiso 1 1 calc R . . 
C15 C 0.9101(2) 0.6813(2) 0.1832(2) 0.0610(9) Uani 1 1 d . . . 
C16 C 0.6373(2) 0.8776(3) 0.3226(2) 0.0774(11) Uani 1 1 d . . . 
H16 H 0.6421 0.8710 0.3776 0.093 Uiso 1 1 calc R . . 
C17 C 0.6791(2) 0.6651(2) 0.1326(2) 0.0628(9) Uani 1 1 d . . . 
C18 C 1.3144(2) 0.6413(3) 0.3574(3) 0.0737(10) Uani 1 1 d . . . 
C19 C 1.0066(3) 0.6978(3) 0.2960(2) 0.0828(12) Uani 1 1 d . . . 
H19 H 1.0160 0.7133 0.3493 0.099 Uiso 1 1 calc R . . 
C20 C 0.4810(3) 0.8949(3) 0.3285(3) 0.0745(10) Uani 1 1 d . . . 
C21 C 0.8853(2) 0.6520(3) -0.0692(2) 0.0626(9) Uani 1 1 d . . . 
N6 N 0.7360(2) 0.8818(3) -0.0347(2) 0.0813(10) Uani 1 1 d . . . 
C23 C 0.9246(2) 0.9136(3) 0.1352(2) 0.0654(9) Uani 1 1 d . . . 
C24 C 0.3354(2) 0.9122(3) 0.3975(3) 0.0735(10) Uani 1 1 d . . . 
C25 C 0.4164(3) 0.9010(3) 0.3613(3) 0.0748(10) Uani 1 1 d . . . 
C26 C 1.0743(2) 0.6721(3) 0.2534(2) 0.0680(10) Uani 1 1 d . . . 
C27 C 0.6070(2) 0.6253(3) 0.1601(3) 0.0781(11) Uani 1 1 d . . . 
H27 H 0.6099 0.5905 0.2065 0.094 Uiso 1 1 calc R . . 
C28 C 1.0591(2) 0.6514(3) 0.1735(2) 0.0776(11) Uani 1 1 d . . . 
H28 H 1.1043 0.6339 0.1431 0.093 Uiso 1 1 calc R . . 
C29 C 0.7094(2) 0.8746(3) 0.2803(2) 0.0689(10) Uani 1 1 d . . . 
H29 H 0.7624 0.8648 0.3065 0.083 Uiso 1 1 calc R . . 
C30 C 1.1595(3) 0.6637(3) 0.2909(3) 0.0797(11) Uani 1 1 d . . . 
C31 C 0.9780(2) 0.6567(3) 0.1390(2) 0.0754(11) Uani 1 1 d . . . 
H31 H 0.9688 0.6435 0.0852 0.090 Uiso 1 1 calc R . . 
C32 C 0.5300(3) 0.6378(3) 0.1175(3) 0.0928(13) Uani 1 1 d . . . 
H32 H 0.4801 0.6124 0.1356 0.111 Uiso 1 1 calc R . . 
C33 C 1.2291(3) 0.6540(3) 0.3217(3) 0.0797(11) Uani 1 1 d . . . 
C34 C 0.2611(3) 0.8906(3) 0.3535(3) 0.0863(12) Uani 1 1 d . . . 
H34 H 0.2642 0.8671 0.3023 0.104 Uiso 1 1 calc R . . 
C35 C 0.5277(3) 0.6880(3) 0.0485(3) 0.0914(13) Uani 1 1 d . . . 
H35 H 0.4768 0.6958 0.0182 0.110 Uiso 1 1 calc R . . 
C36 C 1.3262(3) 0.6159(3) 0.4353(3) 0.0883(12) Uani 1 1 d . . . 
H36 H 1.2793 0.6094 0.4665 0.106 Uiso 1 1 calc R . . 
C37 C 1.3848(3) 0.6528(3) 0.3134(3) 0.0947(13) Uani 1 1 d . . . 
H37 H 1.3779 0.6716 0.2606 0.114 Uiso 1 1 calc R . . 
C38 C 0.9997(2) 0.9550(3) 0.1611(3) 0.0870(12) Uani 1 1 d . . . 
H38 H 1.0025 0.9889 0.2080 0.104 Uiso 1 1 calc R . . 
C39 C 1.4071(3) 0.5997(4) 0.4675(3) 0.1007(15) Uani 1 1 d . . . 
H39 H 1.4153 0.5824 0.5205 0.121 Uiso 1 1 calc R . . 
C40 C 1.4752(3) 0.6093(3) 0.4216(4) 0.1020(16) Uani 1 1 d . . . 
H40 H 1.5296 0.5962 0.4435 0.122 Uiso 1 1 calc R . . 
C41 C 1.0636(3) 0.8977(4) 0.0504(4) 0.1175(19) Uani 1 1 d . . . 
H41 H 1.1107 0.8919 0.0194 0.141 Uiso 1 1 calc R . . 
C42 C 1.0699(3) 0.9459(4) 0.1177(4) 0.1137(17) Uani 1 1 d . . . 
H42 H 1.1215 0.9730 0.1346 0.136 Uiso 1 1 calc R . . 
C43 C 0.1786(3) 0.9382(4) 0.4610(3) 0.1024(15) Uani 1 1 d . . . 
H43 H 0.1258 0.9463 0.4828 0.123 Uiso 1 1 calc R . . 
C51 C 0.3307(3) 0.9492(3) 0.4729(3) 0.0911(13) Uani 1 1 d . . . 
H51 H 0.3803 0.9663 0.5020 0.109 Uiso 1 1 calc R . . 
C52 C 0.1821(3) 0.9037(4) 0.3848(3) 0.1007(15) Uani 1 1 d . . . 
H52 H 0.1322 0.8896 0.3550 0.121 Uiso 1 1 calc R . . 
C53 C 0.2517(3) 0.9604(4) 0.5048(3) 0.1050(15) Uani 1 1 d . . . 
H53 H 0.2483 0.9831 0.5561 0.126 Uiso 1 1 calc R . . 
C54 C 1.4665(3) 0.6364(4) 0.3469(4) 0.1024(15) Uani 1 1 d . . . 
H54 H 1.5143 0.6445 0.3171 0.123 Uiso 1 1 calc R . . 
C55 C 0.9872(3) 0.8564(4) 0.0267(3) 0.0961(14) Uani 1 1 d . . . 
H55 H 0.9843 0.8225 -0.0202 0.115 Uiso 1 1 calc R . . 
 
loop_ 
 _atom_site_aniso_label 
 _atom_site_aniso_U_11 
 _atom_site_aniso_U_22 
 _atom_site_aniso_U_33 
 _atom_site_aniso_U_23 
 _atom_site_aniso_U_13 
 _atom_site_aniso_U_12 
Fe1 0.0544(3) 0.0788(4) 0.0487(3) 0.0007(2) 0.0059(2) 0.0073(2) 
S2 0.0756(7) 0.0988(8) 0.0893(8) -0.0008(6) 0.0211(6) 0.0202(6) 
S3 0.0789(7) 0.1067(8) 0.0708(7) 0.0216(6) -0.0048(5) 0.0008(6) 
N1 0.0470(15) 0.0635(16) 0.0541(16) 0.0043(13) 0.0097(12) 0.0075(13) 
N2 0.0536(16) 0.0725(18) 0.0585(17) -0.0022(14) -0.0019(13) 0.0067(13) 
N3 0.0544(16) 0.0657(17) 0.0526(16) -0.0037(13) 0.0024(13) 0.0126(14) 
C4 0.058(2) 0.071(2) 0.056(2) -0.0036(17) 0.0058(17) 0.0010(17) 
C5 0.055(2) 0.076(2) 0.055(2) -0.0012(16) 0.0046(16) 0.0121(17) 
N4 0.0550(17) 0.088(2) 0.0638(19) 0.0079(16) 0.0212(14) 0.0052(15) 
C7 0.065(2) 0.067(2) 0.057(2) 0.0050(17) 0.0014(18) 0.0085(18) 
C8 0.0468(18) 0.086(3) 0.056(2) 0.0009(19) 0.0057(16) -0.0020(17) 
C9 0.067(2) 0.093(3) 0.059(2) -0.0034(19) 0.0040(18) 0.023(2) 
C10 0.053(2) 0.072(2) 0.073(2) -0.0050(18) 0.0186(18) 0.0055(17) 
N5 0.088(2) 0.101(3) 0.057(2) -0.0100(17) 0.0140(17) 0.017(2) 
C12 0.0478(18) 0.0571(19) 0.058(2) -0.0010(15) 0.0102(15) 0.0080(14) 
C13 0.067(2) 0.087(3) 0.073(3) -0.003(2) -0.006(2) 0.004(2) 
C14 0.0475(19) 0.076(2) 0.077(3) 0.0002(19) 0.0063(18) 0.0119(17) 
C15 0.061(2) 0.064(2) 0.058(2) -0.0003(16) -0.0018(17) 0.0143(17) 
C16 0.062(2) 0.119(3) 0.052(2) 0.000(2) 0.0114(18) 0.002(2) 
C17 0.058(2) 0.064(2) 0.066(2) -0.0001(18) 0.0051(17) 0.0023(17) 
C18 0.061(2) 0.071(2) 0.088(3) 0.000(2) -0.008(2) 0.0012(18) 
C19 0.081(3) 0.109(3) 0.057(2) -0.007(2) -0.010(2) 0.022(2) 
C20 0.061(2) 0.080(3) 0.084(3) -0.005(2) 0.014(2) 0.0035(19) 
C21 0.055(2) 0.084(3) 0.0483(19) 0.0032(18) -0.0001(16) -0.0051(19) 
N6 0.072(2) 0.104(3) 0.068(2) 0.015(2) 0.0016(17) 0.0105(19) 
C23 0.050(2) 0.074(2) 0.073(2) 0.0089(19) 0.0113(17) -0.0012(17) 
C24 0.059(2) 0.077(2) 0.087(3) 0.003(2) 0.025(2) 0.0089(18) 
C25 0.062(2) 0.074(2) 0.090(3) 0.001(2) 0.024(2) 0.0066(18) 
C26 0.061(2) 0.067(2) 0.075(3) 0.0002(19) -0.0049(19) 0.0134(17) 
C27 0.070(3) 0.081(3) 0.083(3) 0.007(2) 0.003(2) -0.004(2) 
C28 0.061(2) 0.094(3) 0.077(3) -0.010(2) 0.003(2) 0.020(2) 
C29 0.050(2) 0.103(3) 0.054(2) -0.0001(19) 0.0048(16) 0.0032(18) 
C30 0.072(3) 0.079(3) 0.087(3) 0.002(2) -0.010(2) 0.007(2) 
C31 0.064(2) 0.103(3) 0.059(2) -0.014(2) -0.0012(18) 0.019(2) 
C32 0.065(3) 0.105(3) 0.108(4) -0.001(3) 0.005(2) -0.012(2) 
C33 0.071(3) 0.075(3) 0.091(3) 0.002(2) -0.011(2) 0.011(2) 
C34 0.077(3) 0.096(3) 0.089(3) -0.007(2) 0.031(2) -0.008(2) 
C35 0.066(3) 0.105(3) 0.101(4) -0.005(3) -0.010(2) -0.004(2) 
C36 0.070(3) 0.106(3) 0.088(3) 0.003(2) -0.006(2) 0.001(2) 
C37 0.084(3) 0.105(3) 0.095(3) 0.008(3) 0.002(3) 0.011(3) 
C38 0.059(2) 0.101(3) 0.101(3) -0.004(3) 0.011(2) -0.018(2) 
C39 0.078(3) 0.126(4) 0.095(3) 0.005(3) -0.022(3) -0.003(3) 
C40 0.067(3) 0.095(3) 0.140(5) -0.008(3) -0.026(3) 0.001(2) 
C41 0.063(3) 0.151(5) 0.144(5) 0.012(4) 0.053(3) -0.008(3) 
C42 0.066(3) 0.136(5) 0.141(5) -0.005(4) 0.018(3) -0.025(3) 
C43 0.070(3) 0.121(4) 0.120(4) -0.017(3) 0.040(3) 0.004(3) 
C51 0.072(3) 0.109(3) 0.094(3) -0.009(3) 0.020(2) 0.013(2) 
C52 0.061(3) 0.122(4) 0.121(4) -0.012(3) 0.024(3) -0.003(2) 
C53 0.087(3) 0.133(4) 0.098(4) -0.019(3) 0.031(3) 0.017(3) 
C54 0.063(3) 0.112(4) 0.134(5) 0.009(3) 0.016(3) 0.000(2) 
C55 0.074(3) 0.125(4) 0.093(3) -0.003(3) 0.036(2) 0.001(3) 
 
_geom_special_details 
; 
 All esds (except the esd in the dihedral angle between two l.s. planes) 
 are estimated using the full covariance matrix.  The cell esds are taken 
 into account individually in the estimation of esds in distances, angles 
 and torsion angles; correlations between esds in cell parameters are only 
 used when they are defined by crystal symmetry.  An approximate (isotropic) 
 treatment of cell esds is used for estimating esds involving l.s. planes. 
; 
 
loop_ 
 _geom_bond_atom_site_label_1 
 _geom_bond_atom_site_label_2 
 _geom_bond_distance 
 _geom_bond_site_symmetry_2 
 _geom_bond_publ_flag 
Fe1 N5 2.063(3) . ? 
Fe1 N6 2.067(3) . ? 
Fe1 N2 2.175(3) . ? 
Fe1 N4 2.195(3) . ? 
Fe1 N3 2.258(3) . ? 
Fe1 N1 2.271(3) . ? 
S2 C21 1.617(4) . ? 
S3 C8 1.619(4) . ? 
N1 C4 1.277(4) . ? 
N1 C12 1.437(4) . ? 
N2 C13 1.343(5) . ? 
N2 C17 1.347(5) . ? 
N3 C7 1.265(4) . ? 
N3 C15 1.419(4) . ? 
C4 C23 1.460(5) . ? 
C5 C12 1.375(4) . ? 
C5 C14 1.377(5) . ? 
N4 C23 1.340(5) . ? 
N4 C55 1.341(5) . ? 
C7 C17 1.459(5) . ? 
C8 N6 1.148(5) . ? 
C9 C15 1.363(5) . ? 
C9 C19 1.383(5) . ? 
C10 C16 1.384(5) . ? 
C10 C14 1.387(5) . ? 
C10 C20 1.435(5) . ? 
N5 C21 1.143(5) . ? 
C12 C29 1.371(5) . ? 
C13 C35 1.376(6) . ? 
C15 C31 1.378(5) . ? 
C16 C29 1.367(5) . ? 
C17 C27 1.370(5) . ? 
C18 C36 1.366(6) . ? 
C18 C37 1.370(6) . ? 
C18 C33 1.448(5) . ? 
C19 C26 1.364(6) . ? 
C20 C25 1.182(5) . ? 
C23 C38 1.371(5) . ? 
C24 C34 1.382(6) . ? 
C24 C51 1.385(6) . ? 
C24 C25 1.446(5) . ? 
C26 C28 1.386(5) . ? 
C26 C30 1.450(5) . ? 
C27 C32 1.381(6) . ? 
C28 C31 1.370(5) . ? 
C30 C33 1.189(5) . ? 
C32 C35 1.372(6) . ? 
C34 C52 1.382(6) . ? 
C36 C39 1.373(6) . ? 
C37 C54 1.392(6) . ? 
C38 C42 1.359(6) . ? 
C39 C40 1.356(7) . ? 
C40 C54 1.319(7) . ? 
C41 C42 1.332(7) . ? 
C41 C55 1.378(7) . ? 
C43 C53 1.367(7) . ? 
C43 C52 1.381(7) . ? 
C51 C53 1.383(6) . ? 
 
loop_ 
 _geom_angle_atom_site_label_1 
 _geom_angle_atom_site_label_2 
 _geom_angle_atom_site_label_3 
 _geom_angle 
 _geom_angle_site_symmetry_1 
 _geom_angle_site_symmetry_3 
 _geom_angle_publ_flag 
N5 Fe1 N6 96.24(14) . . ? 
N5 Fe1 N2 100.30(13) . . ? 
N6 Fe1 N2 93.95(12) . . ? 
N5 Fe1 N4 92.77(13) . . ? 
N6 Fe1 N4 99.63(13) . . ? 
N2 Fe1 N4 160.01(11) . . ? 
N5 Fe1 N3 92.49(12) . . ? 
N6 Fe1 N3 165.98(13) . . ? 
N2 Fe1 N3 73.65(11) . . ? 
N4 Fe1 N3 90.85(11) . . ? 
N5 Fe1 N1 163.82(12) . . ? 
N6 Fe1 N1 94.54(12) . . ? 
N2 Fe1 N1 90.94(10) . . ? 
N4 Fe1 N1 73.51(10) . . ? 
N3 Fe1 N1 79.45(10) . . ? 
C4 N1 C12 118.9(3) . . ? 
C4 N1 Fe1 113.7(2) . . ? 
C12 N1 Fe1 126.5(2) . . ? 
C13 N2 C17 117.4(3) . . ? 
C13 N2 Fe1 126.1(3) . . ? 
C17 N2 Fe1 116.1(2) . . ? 
C7 N3 C15 120.5(3) . . ? 
C7 N3 Fe1 113.9(2) . . ? 
C15 N3 Fe1 124.7(2) . . ? 
N1 C4 C23 120.2(3) . . ? 
C12 C5 C14 120.7(3) . . ? 
C23 N4 C55 116.3(4) . . ? 
C23 N4 Fe1 116.8(2) . . ? 
C55 N4 Fe1 126.7(3) . . ? 
N3 C7 C17 119.8(3) . . ? 
N6 C8 S3 179.2(4) . . ? 
C15 C9 C19 119.9(4) . . ? 
C16 C10 C14 118.3(3) . . ? 
C16 C10 C20 122.1(4) . . ? 
C14 C10 C20 119.5(3) . . ? 
C21 N5 Fe1 162.7(3) . . ? 
C29 C12 C5 119.4(3) . . ? 
C29 C12 N1 121.8(3) . . ? 
C5 C12 N1 118.7(3) . . ? 
N2 C13 C35 123.2(4) . . ? 
C5 C14 C10 120.1(3) . . ? 
C9 C15 C31 119.2(3) . . ? 
C9 C15 N3 121.9(3) . . ? 
C31 C15 N3 118.8(3) . . ? 
C29 C16 C10 121.2(3) . . ? 
N2 C17 C27 122.8(3) . . ? 
N2 C17 C7 114.9(3) . . ? 
C27 C17 C7 122.3(3) . . ? 
C36 C18 C37 118.8(4) . . ? 
C36 C18 C33 120.5(4) . . ? 
C37 C18 C33 120.7(4) . . ? 
C26 C19 C9 121.6(4) . . ? 
C25 C20 C10 176.9(5) . . ? 
N5 C21 S2 179.8(4) . . ? 
C8 N6 Fe1 167.0(3) . . ? 
N4 C23 C38 122.8(4) . . ? 
N4 C23 C4 115.1(3) . . ? 
C38 C23 C4 122.1(4) . . ? 
C34 C24 C51 119.8(4) . . ? 
C34 C24 C25 118.7(4) . . ? 
C51 C24 C25 121.4(4) . . ? 
C20 C25 C24 176.4(5) . . ? 
C19 C26 C28 118.2(3) . . ? 
C19 C26 C30 121.1(4) . . ? 
C28 C26 C30 120.7(4) . . ? 
C17 C27 C32 118.7(4) . . ? 
C31 C28 C26 120.4(4) . . ? 
C16 C29 C12 120.2(3) . . ? 
C33 C30 C26 178.0(4) . . ? 
C28 C31 C15 120.7(3) . . ? 
C35 C32 C27 119.5(4) . . ? 
C30 C33 C18 178.6(5) . . ? 
C24 C34 C52 120.5(4) . . ? 
C32 C35 C13 118.4(4) . . ? 
C18 C36 C39 120.0(5) . . ? 
C18 C37 C54 120.5(5) . . ? 
C42 C38 C23 119.4(5) . . ? 
C40 C39 C36 119.6(5) . . ? 
C54 C40 C39 122.0(5) . . ? 
C42 C41 C55 120.0(5) . . ? 
C41 C42 C38 118.9(5) . . ? 
C53 C43 C52 120.8(4) . . ? 
C53 C51 C24 119.5(5) . . ? 
C43 C52 C34 119.1(5) . . ? 
C43 C53 C51 120.3(5) . . ? 
C40 C54 C37 119.0(5) . . ? 
N4 C55 C41 122.6(5) . . ? 
 
_diffrn_measured_fraction_theta_max    0.997 
_diffrn_reflns_theta_full              27.90 
_diffrn_measured_fraction_theta_full   0.997 
_refine_diff_density_max    0.640 
_refine_diff_density_min   -0.878 
_refine_diff_density_rms    0.211 
