# Supplementary material for: Mapping the cooperativity pathways in spin crossover complexes
Source: Chem Sci. 2020 Nov 16;12(3):1007–15. doi: 10.1039/d0sc05819j (PMC8179037; doi:10.1039/d0sc05819j)
Supplement: SC-012-D0SC05819J-s022 [file SC-012-D0SC05819J-s022.mol2]

@<TRIPOS>MOLECULE
pea293k
    79    86     1     0     0
SMALL
NO_CHARGES
****
Generated from the CSD

@<TRIPOS>ATOM
     1 Fe1     12.4111  11.5059   0.7565   Fe        1 RES1   0.0000
     2 S2      14.8340   8.3588  -1.8838   S.2       1 RES1   0.0000
     3 S3      10.9744  14.6201  -2.6086   S.2       1 RES1   0.0000
     4 N1      12.0446  12.8262   2.5677   N.2       1 RES1   0.0000
     5 N2      10.5537  10.4333   1.1176   N.ar      1 RES1   0.0000
     6 N3      12.8349  10.0455   2.4251   N.2       1 RES1   0.0000
     7 C4      13.0974  13.4009   3.0066   C.2       1 RES1   0.0000
     8 H4      13.0618  13.8940   3.7952   H         1 RES1   0.0000
     9 C5       9.6421  13.0692   2.7073   C.ar      1 RES1   0.0000
    10 H5       9.6270  13.1696   1.7824   H         1 RES1   0.0000
    11 N4      14.2970  12.5572   1.1534   N.ar      1 RES1   0.0000
    12 C7      11.7991   9.4925   2.8956   C.2       1 RES1   0.0000
    13 H7      11.8569   8.9717   3.6641   H         1 RES1   0.0000
    14 C8      11.3195  13.5652  -1.4310   C.2       1 RES1   0.0000
    15 C9      14.2399  10.2023   4.4023   C.ar      1 RES1   0.0000
    16 H9      13.5017  10.4365   4.9168   H         1 RES1   0.0000
    17 C10      8.4729  12.9499   4.7941   C.ar      1 RES1   0.0000
    18 N5      13.2763  10.2794  -0.6582   N.2       1 RES1   0.0000
    19 C12     10.8419  12.8874   3.3530   C.ar      1 RES1   0.0000
    20 C13      9.4126  10.5703   0.4237   C.ar      1 RES1   0.0000
    21 H13      9.4292  11.0707  -0.3615   H         1 RES1   0.0000
    22 C14      8.4615  13.1056   3.4152   C.ar      1 RES1   0.0000
    23 H14      7.6553  13.2336   2.9696   H         1 RES1   0.0000
    24 C15     14.0862   9.9099   3.0806   C.ar      1 RES1   0.0000
    25 C16      9.6904  12.7652   5.4247   C.ar      1 RES1   0.0000
    26 H16      9.7165  12.6692   6.3495   H         1 RES1   0.0000
    27 C17     10.5145   9.6743   2.2297   C.ar      1 RES1   0.0000
    28 C18     20.2609   9.3281   6.0098   C.ar      1 RES1   0.0000
    29 C19     15.4964  10.1499   4.9774   C.ar      1 RES1   0.0000
    30 H19     15.5960  10.3754   5.8736   H         1 RES1   0.0000
    31 C20      7.2379  13.0169   5.5239   C.1       1 RES1   0.0000
    32 C21     13.9232   9.4837  -1.1636   C.2       1 RES1   0.0000
    33 N6      11.5548  12.8263  -0.5835   N.2       1 RES1   0.0000
    34 C23     14.3560  13.2889   2.2734   C.ar      1 RES1   0.0000
    35 C24      4.8966  13.2685   6.6841   C.ar      1 RES1   0.0000
    36 C25      6.1972  13.1056   6.0754   C.1       1 RES1   0.0000
    37 C26     16.5944   9.7761   4.2610   C.ar      1 RES1   0.0000
    38 C27      9.3611   9.0954   2.6921   C.ar      1 RES1   0.0000
    39 H27      9.3650   8.5892   3.4724   H         1 RES1   0.0000
    40 C28     16.4278   9.4750   2.9175   C.ar      1 RES1   0.0000
    41 H28     17.1626   9.2205   2.4063   H         1 RES1   0.0000
    42 C29     10.8571  12.7216   4.7134   C.ar      1 RES1   0.0000
    43 H29     11.6635  12.5790   5.1539   H         1 RES1   0.0000
    44 C30     17.8949   9.6539   4.8916   C.1       1 RES1   0.0000
    45 C31     15.1887   9.5521   2.3373   C.ar      1 RES1   0.0000
    46 H31     15.0927   9.3601   1.4327   H         1 RES1   0.0000
    47 C32      8.1935   9.2772   1.9758   C.ar      1 RES1   0.0000
    48 H32      7.3960   8.9077   2.2802   H         1 RES1   0.0000
    49 C33     18.9572   9.5128   5.4095   C.1       1 RES1   0.0000
    50 C34      3.7725  12.9543   5.9443   C.ar      1 RES1   0.0000
    51 H34      3.8668  12.6125   5.0833   H         1 RES1   0.0000
    52 C35      8.2191  10.0074   0.8155   C.ar      1 RES1   0.0000
    53 H35      7.4492  10.1208   0.3060   H         1 RES1   0.0000
    54 C36     20.3761   8.9586   7.3198   C.ar      1 RES1   0.0000
    55 H36     19.6139   8.8641   7.8444   H         1 RES1   0.0000
    56 C37     21.4024   9.4954   5.2700   C.ar      1 RES1   0.0000
    57 H37     21.3415   9.7688   4.3821   H         1 RES1   0.0000
    58 C38     15.5088  13.8910   2.7090   C.ar      1 RES1   0.0000
    59 H38     15.5108  14.3841   3.4976   H         1 RES1   0.0000
    60 C39     21.6140   8.7230   7.8612   C.ar      1 RES1   0.0000
    61 H39     21.6951   8.4714   8.7524   H         1 RES1   0.0000
    62 C40     22.7213   8.8626   7.0894   C.ar      1 RES1   0.0000
    63 H40     23.5535   8.6721   7.4576   H         1 RES1   0.0000
    64 C41     16.6081  13.0576   0.8475   C.ar      1 RES1   0.0000
    65 H41     17.3732  12.9732   0.3262   H         1 RES1   0.0000
    66 C42     16.6467  13.7587   1.9792   C.ar      1 RES1   0.0000
    67 H42     17.4395  14.1529   2.2634   H         1 RES1   0.0000
    68 C43      2.3848  13.6467   7.7519   C.ar      1 RES1   0.0000
    69 H43      1.5387  13.7645   8.1185   H         1 RES1   0.0000
    70 C51      4.7557  13.8067   7.9520   C.ar      1 RES1   0.0000
    71 H51      5.5063  14.0554   8.4413   H         1 RES1   0.0000
    72 C52      2.5077  13.1449   6.4706   C.ar      1 RES1   0.0000
    73 H52      1.7530  12.9398   5.9695   H         1 RES1   0.0000
    74 C53      3.4903  13.9696   8.4884   C.ar      1 RES1   0.0000
    75 H53      3.3913  14.2998   9.3511   H         1 RES1   0.0000
    76 C54     22.6517   9.2568   5.8333   C.ar      1 RES1   0.0000
    77 H54     23.4268   9.3746   5.3322   H         1 RES1   0.0000
    78 C55     15.4331  12.4569   0.4490   C.ar      1 RES1   0.0000
    79 H55     15.4295  11.9638  -0.3397   H         1 RES1   0.0000
@<TRIPOS>BOND
     1     1     4    1
     2     1     5    1
     3     1     6    1
     4     1    11    1
     5     1    18    1
     6     1    33    1
     7     2    32    2
     8     3    14    2
     9     4     7    2
    10     4    19    1
    11     5    20   ar
    12     5    27   ar
    13     6    12    2
    14     6    24    1
    15     7     8    1
    16     7    34    1
    17     9    10    1
    18     9    19   ar
    19     9    22   ar
    20    11    34   ar
    21    11    78   ar
    22    12    13    1
    23    12    27    1
    24    14    33    2
    25    15    16    1
    26    15    24   ar
    27    15    29   ar
    28    17    22   ar
    29    17    25   ar
    30    17    31    1
    31    18    32    2
    32    19    42   ar
    33    20    21    1
    34    20    52   ar
    35    22    23    1
    36    24    45   ar
    37    25    26    1
    38    25    42   ar
    39    27    38   ar
    40    28    49    1
    41    28    54   ar
    42    28    56   ar
    43    29    30    1
    44    29    37   ar
    45    31    36    3
    46    34    58   ar
    47    35    36    1
    48    35    50   ar
    49    35    70   ar
    50    37    40   ar
    51    37    44    1
    52    38    39    1
    53    38    47   ar
    54    40    41    1
    55    40    45   ar
    56    42    43    1
    57    44    49    3
    58    45    46    1
    59    47    48    1
    60    47    52   ar
    61    50    51    1
    62    50    72   ar
    63    52    53    1
    64    54    55    1
    65    54    60   ar
    66    56    57    1
    67    56    76   ar
    68    58    59    1
    69    58    66   ar
    70    60    61    1
    71    60    62   ar
    72    62    63    1
    73    62    76   ar
    74    64    65    1
    75    64    66   ar
    76    64    78   ar
    77    66    67    1
    78    68    69    1
    79    68    72   ar
    80    68    74   ar
    81    70    71    1
    82    70    74   ar
    83    72    73    1
    84    74    75    1
    85    76    77    1
    86    78    79    1
@<TRIPOS>SUBSTRUCTURE
     1 RES1        1 GROUP             0 ****  ****    0  
@<TRIPOS>CRYSIN
   15.6573   14.5456   16.8391   90.0000   93.0390   90.0000    14     1
