# Supplementary material for: Mapping the cooperativity pathways in spin crossover complexes
Source: Chem Sci. 2020 Nov 16;12(3):1007–15. doi: 10.1039/d0sc05819j (PMC8179037; doi:10.1039/d0sc05819j)
Supplement: SC-012-D0SC05819J-s023 [file SC-012-D0SC05819J-s023.cif]

#######################################################################
#
#                 Cambridge Crystallographic Data Centre
#                                CCDC 
#
#######################################################################
#
# If this CIF has been generated from an entry in the Cambridge 
# Structural Database, then it will include bibliographic, chemical, 
# crystal, experimental, refinement or atomic coordinate data resulting 
# from the CCDC's data processing and validation procedures.
#
#######################################################################

data_generated_by_bilbao_crystallographic_server
_symmetry_cell_setting           monoclinic
_symmetry_space_group_name_H-M   'P 21/c'
_symmetry_Int_Tables_number      14
_space_group_name_Hall           '-P 2ybc'
loop_
_symmetry_equiv_pos_site_id
_symmetry_equiv_pos_as_xyz
1 x,y,z
2 -x,1/2+y,1/2-z
3 -x,-y,-z
4 x,1/2-y,1/2+z
_cell_length_a                   14.3570
_cell_length_b                   14.2910
_cell_length_c                   17.4480
_cell_angle_alpha                90.00
_cell_angle_beta                 90.00
_cell_angle_gamma                90.00
_cell_volume                     3579.91
loop_
_atom_site_label
_atom_site_type_symbol
_atom_site_fract_x
_atom_site_fract_y
_atom_site_fract_z
Fe1 Fe 0.75000 0.75000 0.04921
N1 N 0.72620 0.83930 0.13250
N2 N 0.87070 0.81200 0.05410
C1 C 0.21300 0.88230 0.34890
C2 C 0.79700 0.88930 0.15770
C4 C 0.88030 0.87640 0.11110
C5 C 0.94410 0.80130 0.00700
C6 C 1.02820 0.84920 0.01590
C7 C 0.13480 0.87930 0.30230
C8 C 0.04700 0.89030 0.33333
C9 C 1.03750 0.91110 0.07470
C10 C 0.96160 0.92540 0.12350
C11 C 0.03720 0.90710 0.40980
C12 C 0.11310 0.91200 0.45650
C13 C 0.63550 0.83380 0.25250
C14 C 0.63920 0.84470 0.17350
C15 C 0.46920 0.85340 0.24900
C16 C 0.47310 0.86430 0.17080
C17 C 0.20170 0.89920 0.42650
C18 C 0.55800 0.86000 0.13300
C19 C 0.38010 0.86110 0.28850
C20 C 0.55030 0.83820 0.28990
C21 C 0.30470 0.87030 0.31650
N11 N 0.77380 0.66070 0.13250
C22 C 0.70300 0.61070 0.15770
C41 C 0.61970 0.62360 0.11110
N21 N 0.62930 0.68800 0.05410
C51 C 0.55590 0.69870 0.00700
C61 C 0.47180 0.65080 0.01590
C91 C 0.46250 0.58890 0.07470
C101 C 0.53840 0.57460 0.12350
C141 C 0.86080 0.65530 0.17350
C131 C 0.86450 0.66620 0.25250
C201 C 0.94970 0.66180 0.28990
C151 C 1.03080 0.64660 0.24900
C161 C 1.02690 0.63570 0.17080
C181 C 0.94200 0.64000 0.13300
C191 C 1.11990 0.63890 0.28850
C211 C 1.19530 0.62970 0.31650
C110 C 1.28700 0.61770 0.34890
C71 C 1.36520 0.62070 0.30230
C81 C 1.45300 0.60970 0.33333
C111 C 1.46280 0.59290 0.40980
C121 C 1.38690 0.58800 0.45650
C171 C 1.29830 0.60080 0.42650
H1 H 0.79366 0.93498 0.20758
H2 H 0.70634 0.56502 0.20758
H3 H -0.01429 0.88557 0.29673
H4 H 0.96666 0.97478 0.17086
H5 H 0.40937 0.87634 0.13842
H6 H 1.10263 0.94865 0.08353
H7 H 0.56061 0.86874 0.07103
H8 H 0.10423 0.92597 0.51742
H9 H 0.93759 0.75260 -0.04070
H10 H 0.14270 0.86820 0.24089
H11 H -0.03213 0.91672 0.43386
H12 H 0.69917 0.82185 0.28498
H13 H 1.08560 0.83718 -0.02369
H14 H 0.26230 0.90244 0.46394
H15 H 0.54729 0.82963 0.35187
H16 H 1.23770 0.59756 0.46394
H17 H 1.51429 0.61443 0.29673
H18 H 0.93939 0.63126 0.07103
H19 H 0.41440 0.66282 -0.02369
H20 H 1.35730 0.63180 0.24089
H21 H 0.39737 0.55135 0.08353
H22 H 0.53334 0.52522 0.17086
H23 H 1.09063 0.62366 0.13842
H24 H 0.56241 0.74740 -0.04070
H25 H 1.39577 0.57403 0.51742
H26 H 0.95271 0.67037 0.35187
H27 H 0.80083 0.67815 0.28498
H28 H 1.53213 0.58328 0.43386
S1 S 0.77980 0.51750 -0.13640
N3 N 0.78640 0.66120 -0.02950
C3 C 0.78260 0.60180 -0.07300
N31 N 0.71360 0.83880 -0.02950
C31 C 0.71740 0.89820 -0.07300
S11 S 0.72020 0.98250 -0.13640

#END
