# Supplementary material for: Mapping the cooperativity pathways in spin crossover complexes
Source: Chem Sci. 2020 Nov 16;12(3):1007–15. doi: 10.1039/d0sc05819j (PMC8179037; doi:10.1039/d0sc05819j)
Supplement: SC-012-D0SC05819J-s024 [file SC-012-D0SC05819J-s024.mol2]

@<TRIPOS>MOLECULE
generated_by_bilbao_crystallographic_server
    79    86     1     0     0
SMALL
NO_CHARGES
****
Generated from the CSD

@<TRIPOS>ATOM
     1 Fe1     10.7677  10.7183   0.8586   Fe        1 RES1   0.0000
     2 N1      10.4261  11.9944   2.3119   N.2       1 RES1   0.0000
     3 N2      12.5006  11.6043   0.9439   N.ar      1 RES1   0.0000
     4 C1       3.0580  12.6089   6.0876   C.ar      1 RES1   0.0000
     5 C2      11.4425  12.7090   2.7515   C.2       1 RES1   0.0000
     6 C4      12.6385  12.5246   1.9385   C.ar      1 RES1   0.0000
     7 C5      13.5544  11.4514   0.1221   C.ar      1 RES1   0.0000
     8 C6      14.7619  12.1359   0.2774   C.ar      1 RES1   0.0000
     9 C7       1.9353  12.5661   5.2745   C.ar      1 RES1   0.0000
    10 C8       0.6748  12.7233   5.8159   C.ar      1 RES1   0.0000
    11 C9      14.8954  13.0205   1.3034   C.ar      1 RES1   0.0000
    12 C10     13.8057  13.2249   2.1548   C.ar      1 RES1   0.0000
    13 C11      0.5341  12.9634   7.1502   C.ar      1 RES1   0.0000
    14 C12      1.6238  13.0334   7.9650   C.ar      1 RES1   0.0000
    15 C13      9.1239  11.9158   4.4056   C.ar      1 RES1   0.0000
    16 C14      9.1770  12.0716   3.0272   C.ar      1 RES1   0.0000
    17 C15      6.7363  12.1959   4.3446   C.ar      1 RES1   0.0000
    18 C16      6.7923  12.3517   2.9801   C.ar      1 RES1   0.0000
    19 C17      2.8958  12.8505   7.4416   C.ar      1 RES1   0.0000
    20 C18      8.0112  12.2903   2.3206   C.ar      1 RES1   0.0000
    21 C19      5.4571  12.3060   5.0337   C.1       1 RES1   0.0000
    22 C20      7.9007  11.9787   5.0582   C.ar      1 RES1   0.0000
    23 C21      4.3746  12.4375   5.5223   C.1       1 RES1   0.0000
    24 N11     11.1094   9.4421   2.3119   N.2       1 RES1   0.0000
    25 C22     10.0930   8.7275   2.7515   C.2       1 RES1   0.0000
    26 C41      8.8970   8.9119   1.9385   C.ar      1 RES1   0.0000
    27 N21      9.0349   9.8322   0.9439   N.ar      1 RES1   0.0000
    28 C51      7.9811   9.9851   0.1221   C.ar      1 RES1   0.0000
    29 C61      6.7736   9.3006   0.2774   C.ar      1 RES1   0.0000
    30 C91      6.6401   8.4160   1.3034   C.ar      1 RES1   0.0000
    31 C101     7.7298   8.2116   2.1548   C.ar      1 RES1   0.0000
    32 C141    12.3585   9.3649   3.0272   C.ar      1 RES1   0.0000
    33 C131    12.4116   9.5207   4.4056   C.ar      1 RES1   0.0000
    34 C201    13.6348   9.4578   5.0582   C.ar      1 RES1   0.0000
    35 C151    14.7992   9.2406   4.3446   C.ar      1 RES1   0.0000
    36 C161    14.7432   9.0848   2.9801   C.ar      1 RES1   0.0000
    37 C181    13.5243   9.1462   2.3206   C.ar      1 RES1   0.0000
    38 C191    16.0784   9.1305   5.0337   C.1       1 RES1   0.0000
    39 C211    17.1609   8.9990   5.5223   C.1       1 RES1   0.0000
    40 C110    18.4775   8.8276   6.0876   C.ar      1 RES1   0.0000
    41 C71     19.6002   8.8704   5.2745   C.ar      1 RES1   0.0000
    42 C81     20.8607   8.7132   5.8159   C.ar      1 RES1   0.0000
    43 C111    21.0014   8.4731   7.1502   C.ar      1 RES1   0.0000
    44 C121    19.9117   8.4031   7.9650   C.ar      1 RES1   0.0000
    45 C171    18.6397   8.5860   7.4416   C.ar      1 RES1   0.0000
    46 H1      11.3946  13.3618   3.6219   H         1 RES1   0.0000
    47 H2      10.1409   8.0747   3.6219   H         1 RES1   0.0000
    48 H3      -0.2052  12.6557   5.1773   H         1 RES1   0.0000
    49 H4      13.8783  13.9306   2.9812   H         1 RES1   0.0000
    50 H5       5.8773  12.5238   2.4152   H         1 RES1   0.0000
    51 H6      15.8305  13.5572   1.4574   H         1 RES1   0.0000
    52 H7       8.0487  12.4152   1.2393   H         1 RES1   0.0000
    53 H8       1.4964  13.2330   9.0279   H         1 RES1   0.0000
    54 H9      13.4610  10.7554  -0.7101   H         1 RES1   0.0000
    55 H10      2.0487  12.4074   4.2030   H         1 RES1   0.0000
    56 H11     -0.4613  13.1008   7.5700   H         1 RES1   0.0000
    57 H12     10.0380  11.7451   4.9723   H         1 RES1   0.0000
    58 H13     15.5860  11.9641  -0.4133   H         1 RES1   0.0000
    59 H14      3.7658  12.8968   8.0948   H         1 RES1   0.0000
    60 H15      7.8574  11.8562   6.1394   H         1 RES1   0.0000
    61 H16     17.7697   8.5397   8.0948   H         1 RES1   0.0000
    62 H17     21.7407   8.7808   5.1773   H         1 RES1   0.0000
    63 H18     13.4868   9.0213   1.2393   H         1 RES1   0.0000
    64 H19      5.9495   9.4724  -0.4133   H         1 RES1   0.0000
    65 H20     19.4868   9.0291   4.2030   H         1 RES1   0.0000
    66 H21      5.7050   7.8793   1.4574   H         1 RES1   0.0000
    67 H22      7.6572   7.5059   2.9812   H         1 RES1   0.0000
    68 H23     15.6582   8.9127   2.4152   H         1 RES1   0.0000
    69 H24      8.0745  10.6811  -0.7101   H         1 RES1   0.0000
    70 H25     20.0391   8.2035   9.0279   H         1 RES1   0.0000
    71 H26     13.6781   9.5803   6.1394   H         1 RES1   0.0000
    72 H27     11.4975   9.6914   4.9723   H         1 RES1   0.0000
    73 H28     21.9968   8.3357   7.5700   H         1 RES1   0.0000
    74 S1      11.1956   7.3956  -2.3799   S.2       1 RES1   0.0000
    75 N3      11.2903   9.4492  -0.5147   N.2       1 RES1   0.0000
    76 C3      11.2358   8.6003  -1.2737   C.2       1 RES1   0.0000
    77 N31     10.2452  11.9873  -0.5147   N.2       1 RES1   0.0000
    78 C31     10.2997  12.8362  -1.2737   C.2       1 RES1   0.0000
    79 S11     10.3399  14.0409  -2.3799   S.2       1 RES1   0.0000
@<TRIPOS>BOND
     1     1     2    1
     2     1     3    1
     3     1    24    1
     4     1    27    1
     5     1    75    1
     6     1    77    1
     7     2     5    2
     8     2    16    1
     9     3     6   ar
    10     3     7   ar
    11     4     9   ar
    12     4    19   ar
    13     4    23    1
    14     5     6    1
    15     5    46    1
    16     6    12   ar
    17     7     8   ar
    18     7    54    1
    19     8    11   ar
    20     8    58    1
    21     9    10   ar
    22     9    55    1
    23    10    13   ar
    24    10    48    1
    25    11    12   ar
    26    11    51    1
    27    12    49    1
    28    13    14   ar
    29    13    56    1
    30    14    19   ar
    31    14    53    1
    32    15    16   ar
    33    15    22   ar
    34    15    57    1
    35    16    20   ar
    36    17    18   ar
    37    17    21    1
    38    17    22   ar
    39    18    20   ar
    40    18    50    1
    41    19    59    1
    42    20    52    1
    43    21    23    3
    44    22    60    1
    45    24    25    2
    46    24    32    1
    47    25    26    1
    48    25    47    1
    49    26    27   ar
    50    26    31   ar
    51    27    28   ar
    52    28    29   ar
    53    28    69    1
    54    29    30   ar
    55    29    64    1
    56    30    31   ar
    57    30    66    1
    58    31    67    1
    59    32    33   ar
    60    32    37   ar
    61    33    34   ar
    62    33    72    1
    63    34    35   ar
    64    34    71    1
    65    35    36   ar
    66    35    38    1
    67    36    37   ar
    68    36    68    1
    69    37    63    1
    70    38    39    3
    71    39    40    1
    72    40    41   ar
    73    40    45   ar
    74    41    42   ar
    75    41    65    1
    76    42    43   ar
    77    42    62    1
    78    43    44   ar
    79    43    73    1
    80    44    45   ar
    81    44    70    1
    82    45    61    1
    83    74    76    2
    84    75    76    2
    85    77    78    2
    86    78    79    2
@<TRIPOS>SUBSTRUCTURE
     1 RES1        1 GROUP             0 ****  ****    0  
@<TRIPOS>CRYSIN
   14.3570   14.2910   17.4480   90.0000   90.0000   90.0000    14     1
