# Supplementary material for: Mapping the cooperativity pathways in spin crossover complexes
Source: Chem Sci. 2020 Nov 16;12(3):1007–15. doi: 10.1039/d0sc05819j (PMC8179037; doi:10.1039/d0sc05819j)
Supplement: SC-012-D0SC05819J-s025 [file SC-012-D0SC05819J-s025.cif]

#######################################################################
#
#                 Cambridge Crystallographic Data Centre
#                                CCDC 
#
#######################################################################
#
# If this CIF has been generated from an entry in the Cambridge 
# Structural Database, then it will include bibliographic, chemical, 
# crystal, experimental, refinement or atomic coordinate data resulting 
# from the CCDC's data processing and validation procedures.
#
#######################################################################

data_KEKVIF
_symmetry_cell_setting           orthorhombic
_symmetry_space_group_name_H-M   'P 21 c n'
_symmetry_Int_Tables_number      33
_space_group_name_Hall           'P -2n 2ab'
loop_
_symmetry_equiv_pos_site_id
_symmetry_equiv_pos_as_xyz
1 x,y,z
2 1/2+x,1/2-y,-z
3 x,-y,1/2+z
4 1/2+x,1/2+y,1/2-z
_cell_length_a                   13.1612(18)
_cell_length_b                   10.1633(11)
_cell_length_c                   17.4806(19)
_cell_angle_alpha                90
_cell_angle_beta                 90
_cell_angle_gamma                90
_cell_volume                     2338.23
loop_
_atom_site_label
_atom_site_type_symbol
_atom_site_fract_x
_atom_site_fract_y
_atom_site_fract_z
Fe1 Fe 0.0000 0.6629(1) 0.2500
N1 N -0.1608(2) 0.6256(3) 0.2762(2)
N2 N 0.0050(3) 0.5076(3) 0.3386(2)
N3 N 0.0413(3) 0.7998(4) 0.3309(2)
C1 C -0.1766(3) 0.5285(4) 0.3289(2)
C2 C -0.0898(4) 0.4682(4) 0.3620(2)
C3 C -0.2412(3) 0.6843(4) 0.2443(3)
C4 C -0.3413(3) 0.6504(5) 0.2628(3)
C5 C -0.3574(3) 0.5525(5) 0.3161(3)
C6 C -0.2746(3) 0.4895(4) 0.3504(2)
C7 C -0.2855(4) 0.3883(5) 0.4065(3)
C8 C -0.2034(4) 0.3289(5) 0.4386(3)
C9 C -0.1021(3) 0.3694(5) 0.4178(3)
C10 C -0.0150(4) 0.3117(5) 0.4498(3)
C11 C 0.0783(4) 0.3560(5) 0.4276(5)
C12 C 0.0858(4) 0.4547(5) 0.3720(3)
C13 C 0.0827(3) 0.8731(5) 0.3708(3)
S1 S 0.1400(1) 0.9761(1) 0.4276(1)
H1 H -0.228 0.761 0.202
H2 H -0.404 0.700 0.236
H3 H -0.434 0.524 0.331
H4 H -0.361 0.359 0.424
H5 H -0.213 0.251 0.480
H6 H -0.021 0.234 0.491
H7 H 0.146 0.315 0.458
H8 H 0.160 0.489 0.358
N1C N 0.1608(2) 0.6256(3) 0.2238(2)
N2C N -0.0050(3) 0.5076(3) 0.1614(2)
N3C N -0.0413(3) 0.7998(4) 0.1691(2)
C1C C 0.1766(3) 0.5285(4) 0.1711(2)
C3C C 0.2412(3) 0.6843(4) 0.2557(3)
C2C C 0.0898(4) 0.4682(4) 0.1380(2)
C12C C -0.0858(4) 0.4547(5) 0.1280(3)
C13C C -0.0827(3) 0.8731(5) 0.1292(3)
C6C C 0.2746(3) 0.4895(4) 0.1496(2)
C4C C 0.3413(3) 0.6504(5) 0.2372(3)
H1C H 0.228 0.761 0.298
C9C C 0.1021(3) 0.3694(5) 0.0822(3)
C11C C -0.0783(4) 0.3560(5) 0.0724(5)
H8C H -0.160 0.489 0.142
S1C S -0.1400(1) 0.9761(1) 0.0724(1)
C5C C 0.3574(3) 0.5525(5) 0.1839(3)
C7C C 0.2855(4) 0.3883(5) 0.0935(3)
H2C H 0.404 0.700 0.264
C8C C 0.2034(4) 0.3289(5) 0.0614(3)
C10C C 0.0150(4) 0.3117(5) 0.0502(3)
H7C H -0.146 0.315 0.042
H3C H 0.434 0.524 0.169
H4C H 0.361 0.359 0.076
H5C H 0.213 0.251 0.020
H6C H 0.021 0.234 0.009

#END
