# Supplementary material for: Mapping the cooperativity pathways in spin crossover complexes
Source: Chem Sci. 2020 Nov 16;12(3):1007–15. doi: 10.1039/d0sc05819j (PMC8179037; doi:10.1039/d0sc05819j)
Supplement: SC-012-D0SC05819J-s026 [file SC-012-D0SC05819J-s026.mol2]

@<TRIPOS>MOLECULE
KEKVIF
    51    58     1     0     0
SMALL
NO_CHARGES
****
Generated from the CSD

@<TRIPOS>ATOM
     1 Fe1      0.0000   6.7373   4.3701   Fe        1 RES1   0.0000
     2 N1      -2.1163   6.3582   4.8281   N.ar      1 RES1   0.0000
     3 N2       0.0658   5.1589   5.9189   N.ar      1 RES1   0.0000
     4 N3       0.5436   8.1286   5.7843   N.2       1 RES1   0.0000
     5 C1      -2.3243   5.3713   5.7494   C.ar      1 RES1   0.0000
     6 C2      -1.1819   4.7585   6.3280   C.ar      1 RES1   0.0000
     7 C3      -3.1745   6.9547   4.2705   C.ar      1 RES1   0.0000
     8 C4      -4.4919   6.6102   4.5939   C.ar      1 RES1   0.0000
     9 C5      -4.7038   5.6152   5.5256   C.ar      1 RES1   0.0000
    10 C6      -3.6141   4.9749   6.1252   C.ar      1 RES1   0.0000
    11 C7      -3.7575   3.9464   7.1059   C.ar      1 RES1   0.0000
    12 C8      -2.6770   3.3427   7.6670   C.ar      1 RES1   0.0000
    13 C9      -1.3438   3.7543   7.3034   C.ar      1 RES1   0.0000
    14 C10     -0.1974   3.1679   7.8628   C.ar      1 RES1   0.0000
    15 C11      1.0305   3.6181   7.4747   C.ar      1 RES1   0.0000
    16 C12      1.1292   4.6213   6.5028   C.ar      1 RES1   0.0000
    17 C13      1.0884   8.8736   6.4818   C.2       1 RES1   0.0000
    18 S1       1.8426   9.9204   7.4747   S.2       1 RES1   0.0000
    19 N1C      2.1163   6.3582   3.9122   N.ar      1 RES1   0.0000
    20 N2C     -0.0658   5.1589   2.8214   N.ar      1 RES1   0.0000
    21 N3C     -0.5436   8.1286   2.9560   N.2       1 RES1   0.0000
    22 C1C      2.3243   5.3713   2.9909   C.ar      1 RES1   0.0000
    23 C3C      3.1745   6.9547   4.4698   C.ar      1 RES1   0.0000
    24 C2C      1.1819   4.7585   2.4123   C.ar      1 RES1   0.0000
    25 C12C    -1.1292   4.6213   2.2375   C.ar      1 RES1   0.0000
    26 C13C    -1.0884   8.8736   2.2585   C.2       1 RES1   0.0000
    27 C6C      3.6141   4.9749   2.6151   C.ar      1 RES1   0.0000
    28 C4C      4.4919   6.6102   4.1464   C.ar      1 RES1   0.0000
    29 C9C      1.3438   3.7543   1.4369   C.ar      1 RES1   0.0000
    30 C11C    -1.0305   3.6181   1.2656   C.ar      1 RES1   0.0000
    31 S1C     -1.8426   9.9204   1.2656   S.2       1 RES1   0.0000
    32 C5C      4.7038   5.6152   3.2147   C.ar      1 RES1   0.0000
    33 C7C      3.7575   3.9464   1.6344   C.ar      1 RES1   0.0000
    34 C8C      2.6770   3.3427   1.0733   C.ar      1 RES1   0.0000
    35 C10C     0.1974   3.1679   0.8775   C.ar      1 RES1   0.0000
    36 H1      -5.3316   7.1167   4.1202   H         1 RES1   0.0000
    37 H2      -4.7565   3.6387   7.4112   H         1 RES1   0.0000
    38 H3      -3.0048   7.7401   3.5354   H         1 RES1   0.0000
    39 H4      -5.7193   5.3282   5.7944   H         1 RES1   0.0000
    40 H5      -0.2870   2.3665   8.5947   H         1 RES1   0.0000
    41 H6       1.9316   3.1985   7.9196   H         1 RES1   0.0000
    42 H7       2.1183   4.9743   6.2145   H         1 RES1   0.0000
    43 H8      -2.8186   2.5447   8.3943   H         1 RES1   0.0000
    44 H9       3.0048   7.7401   5.2049   H         1 RES1   0.0000
    45 H10     -2.1183   4.9743   2.5258   H         1 RES1   0.0000
    46 H11      2.8186   2.5447   0.3460   H         1 RES1   0.0000
    47 H12      5.7193   5.3282   2.9459   H         1 RES1   0.0000
    48 H13      0.2870   2.3665   0.1456   H         1 RES1   0.0000
    49 H14     -1.9316   3.1985   0.8207   H         1 RES1   0.0000
    50 H15      4.7565   3.6387   1.3291   H         1 RES1   0.0000
    51 H16      5.3316   7.1167   4.6201   H         1 RES1   0.0000
@<TRIPOS>BOND
     1     1     2    1
     2     1     3    1
     3     1     4    1
     4     1    19    1
     5     1    20    1
     6     1    21    1
     7     2     5   ar
     8     2     7   ar
     9     3     6   ar
    10     3    16   ar
    11     4    17    2
    12     5     6   ar
    13     5    10   ar
    14     6    13   ar
    15     7     8   ar
    16     8     9   ar
    17     9    10   ar
    18    10    11   ar
    19    11    12   ar
    20    12    13   ar
    21    13    14   ar
    22    14    15   ar
    23    15    16   ar
    24    17    18    2
    25    19    22   ar
    26    19    23   ar
    27    20    24   ar
    28    20    25   ar
    29    21    26    2
    30    22    24   ar
    31    22    27   ar
    32    23    28   ar
    33    24    29   ar
    34    25    30   ar
    35    26    31    2
    36    27    32   ar
    37    27    33   ar
    38    28    32   ar
    39    29    34   ar
    40    29    35   ar
    41    30    35   ar
    42    33    34   ar
    43     8    36    1
    44    11    37    1
    45     7    38    1
    46     9    39    1
    47    14    40    1
    48    15    41    1
    49    16    42    1
    50    12    43    1
    51    23    44    1
    52    25    45    1
    53    34    46    1
    54    32    47    1
    55    35    48    1
    56    30    49    1
    57    33    50    1
    58    28    51    1
@<TRIPOS>SUBSTRUCTURE
     1 RES1        1 GROUP             0 ****  ****    0  
