# Supplementary material for: Mapping the cooperativity pathways in spin crossover complexes
Source: Chem Sci. 2020 Nov 16;12(3):1007–15. doi: 10.1039/d0sc05819j (PMC8179037; doi:10.1039/d0sc05819j)
Supplement: SC-012-D0SC05819J-s027 [file SC-012-D0SC05819J-s027.cif]

#######################################################################
#
#                 Cambridge Crystallographic Data Centre
#                                CCDC 
#
#######################################################################
#
# If this CIF has been generated from an entry in the Cambridge 
# Structural Database, then it will include bibliographic, chemical, 
# crystal, experimental, refinement or atomic coordinate data resulting 
# from the CCDC's data processing and validation procedures.
#
#######################################################################

data_KEKVIF01
_symmetry_cell_setting           orthorhombic
_symmetry_space_group_name_H-M   'P 21 c n'
_symmetry_Int_Tables_number      33
_space_group_name_Hall           'P -2n 2ab'
loop_
_symmetry_equiv_pos_site_id
_symmetry_equiv_pos_as_xyz
1 x,y,z
2 1/2+x,1/2-y,-z
3 x,-y,1/2+z
4 1/2+x,1/2+y,1/2-z
_cell_length_a                   12.7699(21)
_cell_length_b                   10.0904(25)
_cell_length_c                   17.2218(30)
_cell_angle_alpha                90
_cell_angle_beta                 90
_cell_angle_gamma                90
_cell_volume                     2219.09
loop_
_atom_site_label
_atom_site_type_symbol
_atom_site_fract_x
_atom_site_fract_y
_atom_site_fract_z
Fe1 Fe 0.0000 0.6447(1) 0.2500
N1 N -0.1531(3) 0.6287(3) 0.2764(2)
N2 N 0.0119(3) 0.5067(4) 0.3333(2)
N3 N 0.0302(3) 0.7811(4) 0.3276(3)
C1 C -0.1719(4) 0.5336(5) 0.3301(3)
C2 C -0.0825(4) 0.4677(5) 0.3618(3)
C3 C -0.2354(4) 0.6909(4) 0.2454(3)
C4 C -0.3378(4) 0.6605(5) 0.2662(3)
C5 C -0.3583(4) 0.5652(5) 0.3204(3)
C6 C -0.2730(4) 0.4973(5) 0.3548(3)
C7 C -0.2827(4) 0.3955(5) 0.4119(3)
C8 C -0.1972(5) 0.3368(5) 0.4430(3)
C9 C -0.0944(4) 0.3732(5) 0.4194(3)
C10 C -0.0039(5) 0.3143(5) 0.4495(3)
C11 C 0.0919(4) 0.3572(5) 0.4235(4)
C12 C 0.0972(4) 0.4530(5) 0.3647(3)
C13 C 0.0686(4) 0.8580(5) 0.3670(3)
S1 S 0.1249(1) 0.9683(1) 0.4233(1)
H1 H -0.222 0.767 0.203
H2 H -0.402 0.713 0.239
H3 H -0.438 0.542 0.337
H4 H -0.360 0.365 0.431
H5 H -0.208 0.261 0.487
H6 H -0.009 0.237 0.492
H7 H 0.163 0.317 0.448
H8 H 0.173 0.484 0.344
N1C N 0.1531(3) 0.6287(3) 0.2236(2)
N2C N -0.0119(3) 0.5067(4) 0.1667(2)
N3C N -0.0302(3) 0.7811(4) 0.1724(3)
C1C C 0.1719(4) 0.5336(5) 0.1699(3)
C3C C 0.2354(4) 0.6909(4) 0.2546(3)
C2C C 0.0825(4) 0.4677(5) 0.1382(3)
C12C C -0.0972(4) 0.4530(5) 0.1353(3)
C13C C -0.0686(4) 0.8580(5) 0.1330(3)
C6C C 0.2730(4) 0.4973(5) 0.1452(3)
C4C C 0.3378(4) 0.6605(5) 0.2338(3)
H1C H 0.222 0.767 0.297
C9C C 0.0944(4) 0.3732(5) 0.0806(3)
C11C C -0.0919(4) 0.3572(5) 0.0765(4)
H8C H -0.173 0.484 0.156
S1C S -0.1249(1) 0.9683(1) 0.0767(1)
C5C C 0.3583(4) 0.5652(5) 0.1796(3)
C7C C 0.2827(4) 0.3955(5) 0.0881(3)
H2C H 0.402 0.713 0.261
C8C C 0.1972(5) 0.3368(5) 0.0570(3)
C10C C 0.0039(5) 0.3143(5) 0.0505(3)
H7C H -0.163 0.317 0.052
H3C H 0.438 0.542 0.163
H4C H 0.360 0.365 0.069
H5C H 0.208 0.261 0.013
H6C H 0.009 0.237 0.008

#END
