# Supplementary material for: Mapping the cooperativity pathways in spin crossover complexes
Source: Chem Sci. 2020 Nov 16;12(3):1007–15. doi: 10.1039/d0sc05819j (PMC8179037; doi:10.1039/d0sc05819j)
Supplement: SC-012-D0SC05819J-s028 [file SC-012-D0SC05819J-s028.mol2]

@<TRIPOS>MOLECULE
KEKVIF01
    51    58     1     0     0
SMALL
NO_CHARGES
****
Generated from the CSD

@<TRIPOS>ATOM
     1 Fe1      0.0000   6.5053   4.3055   Fe        1 RES1   0.0000
     2 N1      -1.9551   6.3438   4.7601   N.ar      1 RES1   0.0000
     3 N2       0.1520   5.1128   5.7400   N.ar      1 RES1   0.0000
     4 N3       0.3857   7.8816   5.6419   N.2       1 RES1   0.0000
     5 C1      -2.1951   5.3842   5.6849   C.ar      1 RES1   0.0000
     6 C2      -1.0535   4.7193   6.2308   C.ar      1 RES1   0.0000
     7 C3      -3.0060   6.9715   4.2262   C.ar      1 RES1   0.0000
     8 C4      -4.3137   6.6647   4.5844   C.ar      1 RES1   0.0000
     9 C5      -4.5755   5.7031   5.5179   C.ar      1 RES1   0.0000
    10 C6      -3.4862   5.0180   6.1103   C.ar      1 RES1   0.0000
    11 C7      -3.6101   3.9908   7.0937   C.ar      1 RES1   0.0000
    12 C8      -2.5182   3.3984   7.6293   C.ar      1 RES1   0.0000
    13 C9      -1.2055   3.7657   7.2228   C.ar      1 RES1   0.0000
    14 C10     -0.0498   3.1714   7.7412   C.ar      1 RES1   0.0000
    15 C11      1.1736   3.6043   7.2934   C.ar      1 RES1   0.0000
    16 C12      1.2412   4.5710   6.2808   C.ar      1 RES1   0.0000
    17 C13      0.8760   8.6576   6.3204   C.2       1 RES1   0.0000
    18 S1       1.5950   9.7705   7.2900   S.2       1 RES1   0.0000
    19 N1C      1.9551   6.3438   3.8508   N.ar      1 RES1   0.0000
    20 N2C     -0.1520   5.1128   2.8709   N.ar      1 RES1   0.0000
    21 N3C     -0.3857   7.8816   2.9690   N.2       1 RES1   0.0000
    22 C1C      2.1951   5.3842   2.9260   C.ar      1 RES1   0.0000
    23 C3C      3.0060   6.9715   4.3847   C.ar      1 RES1   0.0000
    24 C2C      1.0535   4.7193   2.3801   C.ar      1 RES1   0.0000
    25 C12C    -1.2412   4.5710   2.3301   C.ar      1 RES1   0.0000
    26 C13C    -0.8760   8.6576   2.2905   C.2       1 RES1   0.0000
    27 C6C      3.4862   5.0180   2.5006   C.ar      1 RES1   0.0000
    28 C4C      4.3137   6.6647   4.0265   C.ar      1 RES1   0.0000
    29 C9C      1.2055   3.7657   1.3881   C.ar      1 RES1   0.0000
    30 C11C    -1.1736   3.6043   1.3175   C.ar      1 RES1   0.0000
    31 S1C     -1.5950   9.7705   1.3209   S.2       1 RES1   0.0000
    32 C5C      4.5755   5.7031   3.0930   C.ar      1 RES1   0.0000
    33 C7C      3.6101   3.9908   1.5172   C.ar      1 RES1   0.0000
    34 C8C      2.5182   3.3984   0.9816   C.ar      1 RES1   0.0000
    35 C10C     0.0498   3.1714   0.8697   C.ar      1 RES1   0.0000
    36 H1      -2.8327   7.7502   3.4849   H         1 RES1   0.0000
    37 H2      -5.1392   7.1977   4.1150   H         1 RES1   0.0000
    38 H3      -5.6003   5.4677   5.8010   H         1 RES1   0.0000
    39 H4      -4.6014   3.6783   7.4185   H         1 RES1   0.0000
    40 H5       2.6467   2.6258   0.2250   H         1 RES1   0.0000
    41 H6       5.6003   5.4677   2.8099   H         1 RES1   0.0000
    42 H7       4.6014   3.6783   1.1924   H         1 RES1   0.0000
    43 H8       0.1195   2.3801   0.1248   H         1 RES1   0.0000
    44 H9      -2.6467   2.6258   8.3859   H         1 RES1   0.0000
    45 H10      2.0880   3.1982   7.7234   H         1 RES1   0.0000
    46 H11     -0.1195   2.3801   8.4861   H         1 RES1   0.0000
    47 H12     -2.2193   4.8901   2.6872   H         1 RES1   0.0000
    48 H13     -2.0880   3.1982   0.8875   H         1 RES1   0.0000
    49 H14      2.2193   4.8901   5.9237   H         1 RES1   0.0000
    50 H15      5.1392   7.1977   4.4959   H         1 RES1   0.0000
    51 H16      2.8327   7.7502   5.1260   H         1 RES1   0.0000
@<TRIPOS>BOND
     1     1     2    1
     2     1     3    1
     3     1     4    1
     4     1    19    1
     5     1    20    1
     6     1    21    1
     7     2     5   ar
     8     2     7   ar
     9     3     6   ar
    10     3    16   ar
    11     4    17    2
    12     5     6   ar
    13     5    10   ar
    14     6    13   ar
    15     7     8   ar
    16     8     9   ar
    17     9    10   ar
    18    10    11   ar
    19    11    12   ar
    20    12    13   ar
    21    13    14   ar
    22    14    15   ar
    23    15    16   ar
    24    17    18    2
    25    19    22   ar
    26    19    23   ar
    27    20    24   ar
    28    20    25   ar
    29    21    26    2
    30    22    24   ar
    31    22    27   ar
    32    23    28   ar
    33    24    29   ar
    34    25    30   ar
    35    26    31    2
    36    27    32   ar
    37    27    33   ar
    38    28    32   ar
    39    29    34   ar
    40    29    35   ar
    41    30    35   ar
    42    33    34   ar
    43     7    36    1
    44     8    37    1
    45     9    38    1
    46    11    39    1
    47    34    40    1
    48    32    41    1
    49    33    42    1
    50    35    43    1
    51    12    44    1
    52    15    45    1
    53    14    46    1
    54    25    47    1
    55    30    48    1
    56    16    49    1
    57    28    50    1
    58    23    51    1
@<TRIPOS>SUBSTRUCTURE
     1 RES1        1 GROUP             0 ****  ****    0  
