# Supplementary material for: Mapping the cooperativity pathways in spin crossover complexes
Source: Chem Sci. 2020 Nov 16;12(3):1007–15. doi: 10.1039/d0sc05819j (PMC8179037; doi:10.1039/d0sc05819j)
Supplement: SC-012-D0SC05819J-s029 [file SC-012-D0SC05819J-s029.cif]

#######################################################################
#
#                 Cambridge Crystallographic Data Centre
#                                CCDC 
#
#######################################################################
#
# If this CIF has been generated from an entry in the Cambridge 
# Structural Database, then it will include bibliographic, chemical, 
# crystal, experimental, refinement or atomic coordinate data resulting 
# from the CCDC's data processing and validation procedures.
#
#######################################################################

data_QIDJET
_symmetry_cell_setting           monoclinic
_symmetry_space_group_name_H-M   'P 21/c'
_symmetry_Int_Tables_number      14
_space_group_name_Hall           '-P 2ybc'
loop_
_symmetry_equiv_pos_site_id
_symmetry_equiv_pos_as_xyz
1 x,y,z
2 -x,1/2+y,1/2-z
3 -x,-y,-z
4 x,1/2-y,1/2+z
_cell_length_a                   17.0103
_cell_length_b                   14.0448
_cell_length_c                   9.2259
_cell_angle_alpha                90
_cell_angle_beta                 90
_cell_angle_gamma                90
_cell_volume                     2204.13
loop_
_atom_site_label
_atom_site_type_symbol
_atom_site_fract_x
_atom_site_fract_y
_atom_site_fract_z
Fe1 Fe 0.250001 -1.27572e-17 0.317161
N1 N 0.346619 0.0105306 0.485297
N2 N 0.270213 0.1473 0.35112
N3 N 0.174771 0.0727529 0.163204
N4 N 0.122373 0.0535002 0.0579998
N5 N 0.0912682 0.134021 0.0127034
N6 N 0.122978 0.208077 0.0870051
C1 C 0.385872 -0.0590325 0.553301
H1 H 0.374503 -0.121903 0.529498
C2 C 0.443337 -0.0413035 0.6587
H2 H 0.467799 -0.0917991 0.705904
C3 C 0.463202 0.0495984 0.6919
H3 H 0.501002 0.0619019 0.7623
C4 C 0.426018 0.125797 0.6184
C5 C 0.443949 0.224218 0.641899
H4 H 0.483501 0.240402 0.706901
C6 C 0.40469 0.29418 0.571597
H5 H 0.4179 0.357499 0.588398
C7 C 0.343221 0.272037 0.4719
C8 C 0.297978 0.339307 0.394802
H6 H 0.306702 0.404 0.408903
C9 C 0.241618 0.3103 0.299895
H7 H 0.211801 0.355 0.249797
C10 C 0.228609 0.212192 0.278
C11 C 0.325691 0.175567 0.445897
C12 C 0.367401 0.101632 0.5188
C13 C 0.173848 0.168048 0.177002
N1B N 0.153378 -0.0105306 0.485297
N2B N 0.22979 -0.1473 0.35112
N3B N 0.325232 -0.0727529 0.163204
N4B N 0.37763 -0.0535002 0.0579998
N5B N 0.408729 -0.134021 0.0127034
N6B N 0.377019 -0.208077 0.0870051
C1B C 0.114131 0.0590325 0.553301
H1B H 0.1255 0.121903 0.529498
C2B C 0.0566598 0.0413035 0.6587
H2B H 0.0321981 0.0917991 0.705904
C3B C 0.0368012 -0.0495984 0.6919
H3B H -0.000999394 -0.0619019 0.7623
C4B C 0.0739787 -0.125797 0.6184
C5B C 0.0560484 -0.224218 0.641899
H4B H 0.0165018 -0.240402 0.706901
C6B C 0.0953128 -0.29418 0.571597
H5B H 0.0820973 -0.357499 0.588398
C7B C 0.156781 -0.272037 0.4719
C8B C 0.202019 -0.339307 0.394802
H6B H 0.193301 -0.404 0.408903
C9B C 0.258379 -0.3103 0.299895
H7B H 0.288202 -0.355 0.249797
C10B C 0.271389 -0.212192 0.278
C11B C 0.174312 -0.175567 0.445897
C12B C 0.132602 -0.101632 0.5188
C13B C 0.326149 -0.168048 0.177002

#END
