# Supplementary material for: Mapping the cooperativity pathways in spin crossover complexes
Source: Chem Sci. 2020 Nov 16;12(3):1007–15. doi: 10.1039/d0sc05819j (PMC8179037; doi:10.1039/d0sc05819j)
Supplement: SC-012-D0SC05819J-s030 [file SC-012-D0SC05819J-s030.mol2]

@<TRIPOS>MOLECULE
QIDJET
    53    64     1     0     0
SMALL
NO_CHARGES
****
Generated from the CSD

@<TRIPOS>ATOM
     1 Fe1      4.2526   0.0000   2.9261   Fe        1 RES1   0.0000
     2 N1       5.8961   0.1479   4.4773   N.ar      1 RES1   0.0000
     3 N2       4.5964   2.0688   3.2394   N.ar      1 RES1   0.0000
     4 N3       2.9729   1.0218   1.5057   N.2       1 RES1   0.0000
     5 N4       2.0816   0.7514   0.5351   N.2       1 RES1   0.0000
     6 N5       1.5525   1.8823   0.1172   N.2       1 RES1   0.0000
     7 N6       2.0919   2.9224   0.8027   N.2       1 RES1   0.0000
     8 C1       6.5638  -0.8291   5.1047   C.ar      1 RES1   0.0000
     9 H1       6.3704  -1.7121   4.8851   H         1 RES1   0.0000
    10 C2       7.5413  -0.5801   6.0771   C.ar      1 RES1   0.0000
    11 H2       7.9574  -1.2893   6.5126   H         1 RES1   0.0000
    12 C3       7.8792   0.6966   6.3834   C.ar      1 RES1   0.0000
    13 H3       8.5222   0.8694   7.0329   H         1 RES1   0.0000
    14 C4       7.2467   1.7668   5.7053   C.ar      1 RES1   0.0000
    15 C5       7.5517   3.1491   5.9221   C.ar      1 RES1   0.0000
    16 H4       8.2245   3.3764   6.5218   H         1 RES1   0.0000
    17 C6       6.8839   4.1317   5.2735   C.ar      1 RES1   0.0000
    18 H5       7.1086   5.0210   5.4285   H         1 RES1   0.0000
    19 C7       5.8383   3.8207   4.3537   C.ar      1 RES1   0.0000
    20 C8       5.0687   4.7655   3.6424   C.ar      1 RES1   0.0000
    21 H6       5.2171   5.6741   3.7725   H         1 RES1   0.0000
    22 C9       4.1100   4.3581   2.7668   C.ar      1 RES1   0.0000
    23 H7       3.6028   4.9859   2.3046   H         1 RES1   0.0000
    24 C10      3.8887   2.9802   2.5648   C.ar      1 RES1   0.0000
    25 C11      5.5401   2.4658   4.1138   C.ar      1 RES1   0.0000
    26 C12      6.2496   1.4274   4.7864   C.ar      1 RES1   0.0000
    27 C13      2.9572   2.3602   1.6330   C.2       1 RES1   0.0000
    28 N1B      2.6090  -0.1479   4.4773   N.ar      1 RES1   0.0000
    29 N2B      3.9088  -2.0688   3.2394   N.ar      1 RES1   0.0000
    30 N3B      5.5323  -1.0218   1.5057   N.2       1 RES1   0.0000
    31 N4B      6.4236  -0.7514   0.5351   N.2       1 RES1   0.0000
    32 N5B      6.9526  -1.8823   0.1172   N.2       1 RES1   0.0000
    33 N6B      6.4132  -2.9224   0.8027   N.2       1 RES1   0.0000
    34 C1B      1.9414   0.8291   5.1047   C.ar      1 RES1   0.0000
    35 H1B      2.1348   1.7121   4.8851   H         1 RES1   0.0000
    36 C2B      0.9638   0.5801   6.0771   C.ar      1 RES1   0.0000
    37 H2B      0.5477   1.2893   6.5126   H         1 RES1   0.0000
    38 C3B      0.6260  -0.6966   6.3834   C.ar      1 RES1   0.0000
    39 H3B     -0.0170  -0.8694   7.0329   H         1 RES1   0.0000
    40 C4B      1.2584  -1.7668   5.7053   C.ar      1 RES1   0.0000
    41 C5B      0.9534  -3.1491   5.9221   C.ar      1 RES1   0.0000
    42 H4B      0.2807  -3.3764   6.5218   H         1 RES1   0.0000
    43 C6B      1.6213  -4.1317   5.2735   C.ar      1 RES1   0.0000
    44 H5B      1.3965  -5.0210   5.4285   H         1 RES1   0.0000
    45 C7B      2.6669  -3.8207   4.3537   C.ar      1 RES1   0.0000
    46 C8B      3.4364  -4.7655   3.6424   C.ar      1 RES1   0.0000
    47 H6B      3.2881  -5.6741   3.7725   H         1 RES1   0.0000
    48 C9B      4.3951  -4.3581   2.7668   C.ar      1 RES1   0.0000
    49 H7B      4.9024  -4.9859   2.3046   H         1 RES1   0.0000
    50 C10B     4.6164  -2.9802   2.5648   C.ar      1 RES1   0.0000
    51 C11B     2.9651  -2.4658   4.1138   C.ar      1 RES1   0.0000
    52 C12B     2.2556  -1.4274   4.7864   C.ar      1 RES1   0.0000
    53 C13B     5.5479  -2.3602   1.6330   C.2       1 RES1   0.0000
@<TRIPOS>BOND
     1     1     2    1
     2     1     3    1
     3     1     4    1
     4     1    28    1
     5     1    29    1
     6     1    30    1
     7     2     8   ar
     8     2    26   ar
     9     3    24   ar
    10     3    25   ar
    11     4     5    1
    12     4    27    1
    13     5     6    2
    14     6     7    1
    15     7    27    2
    16     8     9    1
    17     8    10   ar
    18    10    11    1
    19    10    12   ar
    20    12    13    1
    21    12    14   ar
    22    14    15   ar
    23    14    26   ar
    24    15    16    1
    25    15    17   ar
    26    17    18    1
    27    17    19   ar
    28    19    20   ar
    29    19    25   ar
    30    20    21    1
    31    20    22   ar
    32    22    23    1
    33    22    24   ar
    34    24    27    1
    35    25    26   ar
    36    28    34   ar
    37    28    52   ar
    38    29    50   ar
    39    29    51   ar
    40    30    31    1
    41    30    53    1
    42    31    32    2
    43    32    33    1
    44    33    53    2
    45    34    35    1
    46    34    36   ar
    47    36    37    1
    48    36    38   ar
    49    38    39    1
    50    38    40   ar
    51    40    41   ar
    52    40    52   ar
    53    41    42    1
    54    41    43   ar
    55    43    44    1
    56    43    45   ar
    57    45    46   ar
    58    45    51   ar
    59    46    47    1
    60    46    48   ar
    61    48    49    1
    62    48    50   ar
    63    50    53    1
    64    51    52   ar
@<TRIPOS>SUBSTRUCTURE
     1 RES1        1 GROUP             0 ****  ****    0  
@<TRIPOS>CRYSIN
   17.0103   14.0448    9.2259   90.0000   90.0000   90.0000    14     1
