# Supplementary material for: Mapping the cooperativity pathways in spin crossover complexes
Source: Chem Sci. 2020 Nov 16;12(3):1007–15. doi: 10.1039/d0sc05819j (PMC8179037; doi:10.1039/d0sc05819j)
Supplement: SC-012-D0SC05819J-s031 [file SC-012-D0SC05819J-s031.cif]

#######################################################################
#
#                 Cambridge Crystallographic Data Centre
#                                CCDC 
#
#######################################################################
#
# If this CIF has been generated from an entry in the Cambridge 
# Structural Database, then it will include bibliographic, chemical, 
# crystal, experimental, refinement or atomic coordinate data resulting 
# from the CCDC's data processing and validation procedures.
#
#######################################################################

data_QIDJET01
_symmetry_cell_setting           monoclinic
_symmetry_space_group_name_H-M   'P 21/c'
_symmetry_Int_Tables_number      14
_space_group_name_Hall           '-P 2ybc'
loop_
_symmetry_equiv_pos_site_id
_symmetry_equiv_pos_as_xyz
1 x,y,z
2 -x,1/2+y,1/2-z
3 -x,-y,-z
4 x,1/2-y,1/2+z
_cell_length_a                   16.4788
_cell_length_b                   13.8675
_cell_length_c                   9.3721
_cell_angle_alpha                90
_cell_angle_beta                 90
_cell_angle_gamma                90
_cell_volume                     2141.71
loop_
_atom_site_label
_atom_site_type_symbol
_atom_site_fract_x
_atom_site_fract_y
_atom_site_fract_z
Fe1 Fe 0.25 -1.36506e-17 0.329862
N1 N 0.33875 -0.00687939 0.477556
N2 N 0.27644 0.133557 0.342506
N3 N 0.176651 0.0556914 0.183097
N4 N 0.123183 0.0267027 0.0840047
N5 N 0.0929073 0.104828 0.0215
N6 N 0.125452 0.185571 0.0793632
C1 C 0.373607 -0.0825167 0.541223
H1 H 0.357999 -0.144402 0.514495
C2 C 0.433138 -0.0715414 0.647198
H2 H 0.454699 -0.125899 0.6912
C3 C 0.45987 0.0178691 0.686804
H3 H 0.498301 0.024799 0.758699
C4 C 0.428138 0.0995277 0.616351
C5 C 0.451829 0.19814 0.639899
H4 H 0.4927 0.210997 0.705605
C6 C 0.416729 0.273308 0.569851
H5 H 0.4338 0.336001 0.588395
C7 C 0.353412 0.256369 0.467195
C8 C 0.309058 0.327089 0.391214
H6 H 0.319702 0.392198 0.406099
C9 C 0.25017 0.29952 0.295195
H7 H 0.220501 0.346097 0.246498
C10 C 0.234738 0.201111 0.270526
C11 C 0.332482 0.160469 0.439645
C12 C 0.36803 0.0824229 0.513407
C13 C 0.177222 0.153099 0.176225
N1B N 0.16125 0.00687939 0.477556
N2B N 0.22356 -0.133557 0.342506
N3B N 0.323349 -0.0556914 0.183097
N4B N 0.376817 -0.0267027 0.0840047
N5B N 0.407093 -0.104828 0.0215
N6B N 0.374548 -0.185571 0.0793632
C1B C 0.126393 0.0825167 0.541223
H1B H 0.142001 0.144402 0.514495
C2B C 0.0668617 0.0715414 0.647198
H2B H 0.0453006 0.125899 0.6912
C3B C 0.0401303 -0.0178691 0.686804
H3B H 0.00169915 -0.024799 0.758699
C4B C 0.071862 -0.0995277 0.616351
C5B C 0.048171 -0.19814 0.639899
H4B H 0.00730029 -0.210997 0.705605
C6B C 0.0832706 -0.273308 0.569851
H5B H 0.0662002 -0.336001 0.588395
C7B C 0.146588 -0.256369 0.467195
C8B C 0.190942 -0.327089 0.391214
H6B H 0.180298 -0.392198 0.406099
C9B C 0.24983 -0.29952 0.295195
H7B H 0.279499 -0.346097 0.246498
C10B C 0.265262 -0.201111 0.270526
C11B C 0.167518 -0.160469 0.439645
C12B C 0.13197 -0.0824229 0.513407
C13B C 0.322778 -0.153099 0.176225

#END
