# Supplementary material for: Mapping the cooperativity pathways in spin crossover complexes
Source: Chem Sci. 2020 Nov 16;12(3):1007–15. doi: 10.1039/d0sc05819j (PMC8179037; doi:10.1039/d0sc05819j)
Supplement: SC-012-D0SC05819J-s032 [file SC-012-D0SC05819J-s032.mol2]

@<TRIPOS>MOLECULE
QIDJET01
    53    64     1     0     0
SMALL
NO_CHARGES
****
Generated from the CSD

@<TRIPOS>ATOM
     1 Fe1      4.1197   0.0000   3.0915   Fe        1 RES1   0.0000
     2 N1       5.5822  -0.0954   4.4757   N.ar      1 RES1   0.0000
     3 N2       4.5554   1.8521   3.2100   N.ar      1 RES1   0.0000
     4 N3       2.9110   0.7723   1.7160   N.2       1 RES1   0.0000
     5 N4       2.0299   0.3703   0.7873   N.2       1 RES1   0.0000
     6 N5       1.5310   1.4537   0.2015   N.2       1 RES1   0.0000
     7 N6       2.0673   2.5734   0.7438   N.2       1 RES1   0.0000
     8 C1       6.1566  -1.1443   5.0724   C.ar      1 RES1   0.0000
     9 H1       5.8994  -2.0025   4.8219   H         1 RES1   0.0000
    10 C2       7.1376  -0.9921   6.0656   C.ar      1 RES1   0.0000
    11 H2       7.4929  -1.7459   6.4780   H         1 RES1   0.0000
    12 C3       7.5781   0.2478   6.4368   C.ar      1 RES1   0.0000
    13 H3       8.2114   0.3439   7.1106   H         1 RES1   0.0000
    14 C4       7.0552   1.3802   5.7765   C.ar      1 RES1   0.0000
    15 C5       7.4456   2.7477   5.9972   C.ar      1 RES1   0.0000
    16 H4       8.1191   2.9260   6.6130   H         1 RES1   0.0000
    17 C6       6.8672   3.7901   5.3407   C.ar      1 RES1   0.0000
    18 H5       7.1485   4.6595   5.5145   H         1 RES1   0.0000
    19 C7       5.8238   3.5552   4.3786   C.ar      1 RES1   0.0000
    20 C8       5.0929   4.5359   3.6665   C.ar      1 RES1   0.0000
    21 H6       5.2683   5.4388   3.8060   H         1 RES1   0.0000
    22 C9       4.1225   4.1536   2.7666   C.ar      1 RES1   0.0000
    23 H7       3.6336   4.7995   2.3102   H         1 RES1   0.0000
    24 C10      3.8682   2.7889   2.5354   C.ar      1 RES1   0.0000
    25 C11      5.4789   2.2253   4.1204   C.ar      1 RES1   0.0000
    26 C12      6.0647   1.1430   4.8117   C.ar      1 RES1   0.0000
    27 C13      2.9204   2.1231   1.6516   C.2       1 RES1   0.0000
    28 N1B      2.6572   0.0954   4.4757   N.ar      1 RES1   0.0000
    29 N2B      3.6840  -1.8521   3.2100   N.ar      1 RES1   0.0000
    30 N3B      5.3284  -0.7723   1.7160   N.2       1 RES1   0.0000
    31 N4B      6.2095  -0.3703   0.7873   N.2       1 RES1   0.0000
    32 N5B      6.7084  -1.4537   0.2015   N.2       1 RES1   0.0000
    33 N6B      6.1721  -2.5734   0.7438   N.2       1 RES1   0.0000
    34 C1B      2.0828   1.1443   5.0724   C.ar      1 RES1   0.0000
    35 H1B      2.3400   2.0025   4.8219   H         1 RES1   0.0000
    36 C2B      1.1018   0.9921   6.0656   C.ar      1 RES1   0.0000
    37 H2B      0.7465   1.7459   6.4780   H         1 RES1   0.0000
    38 C3B      0.6613  -0.2478   6.4368   C.ar      1 RES1   0.0000
    39 H3B      0.0280  -0.3439   7.1106   H         1 RES1   0.0000
    40 C4B      1.1842  -1.3802   5.7765   C.ar      1 RES1   0.0000
    41 C5B      0.7938  -2.7477   5.9972   C.ar      1 RES1   0.0000
    42 H4B      0.1203  -2.9260   6.6130   H         1 RES1   0.0000
    43 C6B      1.3722  -3.7901   5.3407   C.ar      1 RES1   0.0000
    44 H5B      1.0909  -4.6595   5.5145   H         1 RES1   0.0000
    45 C7B      2.4156  -3.5552   4.3786   C.ar      1 RES1   0.0000
    46 C8B      3.1465  -4.5359   3.6665   C.ar      1 RES1   0.0000
    47 H6B      2.9711  -5.4388   3.8060   H         1 RES1   0.0000
    48 C9B      4.1169  -4.1536   2.7666   C.ar      1 RES1   0.0000
    49 H7B      4.6058  -4.7995   2.3102   H         1 RES1   0.0000
    50 C10B     4.3712  -2.7889   2.5354   C.ar      1 RES1   0.0000
    51 C11B     2.7605  -2.2253   4.1204   C.ar      1 RES1   0.0000
    52 C12B     2.1747  -1.1430   4.8117   C.ar      1 RES1   0.0000
    53 C13B     5.3190  -2.1231   1.6516   C.2       1 RES1   0.0000
@<TRIPOS>BOND
     1     1     2    1
     2     1     3    1
     3     1     4    1
     4     1    28    1
     5     1    29    1
     6     1    30    1
     7     2     8   ar
     8     2    26   ar
     9     3    24   ar
    10     3    25   ar
    11     4     5    1
    12     4    27    1
    13     5     6    2
    14     6     7    1
    15     7    27    2
    16     8     9    1
    17     8    10   ar
    18    10    11    1
    19    10    12   ar
    20    12    13    1
    21    12    14   ar
    22    14    15   ar
    23    14    26   ar
    24    15    16    1
    25    15    17   ar
    26    17    18    1
    27    17    19   ar
    28    19    20   ar
    29    19    25   ar
    30    20    21    1
    31    20    22   ar
    32    22    23    1
    33    22    24   ar
    34    24    27    1
    35    25    26   ar
    36    28    34   ar
    37    28    52   ar
    38    29    50   ar
    39    29    51   ar
    40    30    31    1
    41    30    53    1
    42    31    32    2
    43    32    33    1
    44    33    53    2
    45    34    35    1
    46    34    36   ar
    47    36    37    1
    48    36    38   ar
    49    38    39    1
    50    38    40   ar
    51    40    41   ar
    52    40    52   ar
    53    41    42    1
    54    41    43   ar
    55    43    44    1
    56    43    45   ar
    57    45    46   ar
    58    45    51   ar
    59    46    47    1
    60    46    48   ar
    61    48    49    1
    62    48    50   ar
    63    50    53    1
    64    51    52   ar
@<TRIPOS>SUBSTRUCTURE
     1 RES1        1 GROUP             0 ****  ****    0  
@<TRIPOS>CRYSIN
   16.4788   13.8675    9.3721   90.0000   90.0000   90.0000    14     1
